# Supplementary material for: Characterization of the CpG island methylator phenotype subclass in papillary thyroid carcinoma
Source: Front Endocrinol (Lausanne). 2022 Oct 24;13:1008301. doi: 10.3389/fendo.2022.1008301 (PMC9637834; doi:10.3389/fendo.2022.1008301)
Supplement: Supplementary file 1 [file Table_1.xlsx]

## Sheet: S1
Variables		CIMP	low-CIMP	P-value
		57	290
Age (%)	<=45.5	13 ( 22.8)	160 ( 55.2)	<0.001
	>45.5	44 ( 77.2)	130 ( 44.8)
Sex (%)	female	36 ( 63.2)	216 ( 74.5)	0.103
	male	21 ( 36.8)	74 ( 25.5)
pStage (%)	Stage I	17 ( 30.4)	188 ( 64.8)	<0.001
	Stage II	4 ( 7.1)	25 ( 8.6)
	Stage III	16 ( 28.6)	56 ( 19.3)
	Stage IV	19 ( 33.9)	21 ( 7.2)
tStage (%)	T1	6 ( 10.5)	94 ( 32.6)	<0.001
	T2	15 ( 26.3)	102 ( 35.4)
	T3	22 ( 38.6)	87 ( 30.2)
	T4	14 ( 24.6)	5 ( 1.7)
nStage (%)	N0	21 ( 37.5)	124 ( 46.3)	0.241
	N1	35 ( 62.5)	144 ( 53.7)
mStage (%)	M0	35 ( 94.6)	182 ( 99.5)	0.074
	M1	2 ( 5.4)	1 ( 0.5)
Lymphnode (%)	NO	5 ( 9.8)	64 ( 23.3)	0.039
	YES	46 ( 90.2)	211 ( 76.7)
Location (%)	Bilateral	8 ( 14.5)	53 ( 18.5)	0.202
	Isthmus	0 ( 0.0)	17 ( 5.9)
	Left lobe	21 ( 38.2)	106 ( 36.9)
	Right lobe	26 ( 47.3)	111 ( 38.7)
MeTIL (median [IQR])		-0.05 [-0.07, 0.00]	0.00 [-0.03, 0.03]	<0.001
IES (median [IQR])		-1.42 [-2.00, 0.56]	0.07 [-1.05, 1.11]	<0.001
SES (median [IQR])		-1.36 [-2.00, 0.75]	0.11 [-0.95, 0.96]	<0.001

## Sheet: S2
	logFC	AveExpr	t	P.Value	adj.P.Val	B	low-CIMP_AVG	CIMP_AVG	deltaBeta	CHR	MAPINFO	Strand	Type	gene	feature	cgi	feat.cgi	UCSC_CpG_Islands_Name	DHS	Enhancer	Phantom	Probe_SNPs	Probe_SNPs_10
cg20294304	-0.276865	0.25753	-16.5987	5.10973e-46	1.74172e-40	93.603	0.212441	0.489306	0.276865	6	34203153	R	I	HMGA1	TSS1500	island	TSS1500-island	chr6:34202567-34206193	NA	NA
cg11926537	-0.30232	0.269656	-14.0699	6.29986e-36	7.15798e-31	70.4339	0.220421	0.522741	0.30232	3	4910524	F	II		IGR	island	IGR-island	chr3:4909962-4910537	NA	NA		rs75107340
cg25774643	-0.34613	0.201595	-13.4146	2.2378e-33	1.27131e-28	64.583	0.145225	0.491355	0.34613	11	627175	R	I	SCT	TSS200	island	TSS200-island	chr11:626728-628037	NA	NA
cg17666539	-0.304386	0.258281	-13.1745	1.88474e-32	7.6158e-28	62.4607	0.20871	0.513096	0.304386	19	7927207	F	I	EVI5L	Body	island	Body-island	chr19:7926590-7928752	NA	TRUE
cg06793867	-0.248339	0.307178	-13.1671	2.01084e-32	7.6158e-28	62.3962	0.266734	0.515073	0.248339	19	7927374	R	II	EVI5L	Body	island	Body-island	chr19:7926590-7928752	NA	NA
cg01434160	-0.212424	0.248831	-12.7921	5.46357e-31	1.43257e-26	59.1082	0.214236	0.426661	0.212424	5	122422411	R	II		IGR	shore	IGR-shore	chr5:122424337-122424539	NA	NA
cg07355926	-0.304624	0.256091	-12.5897	3.20152e-30	7.79489e-26	57.3481	0.206481	0.511105	0.304624	19	1852127	R	I		IGR	island	IGR-island	chr19:1851578-1852203	NA	NA
cg08461949	-0.247951	0.299132	-12.3864	1.87113e-29	3.75177e-25	55.5909	0.258752	0.506703	0.247951	19	52104632	F	I		IGR	island	IGR-island	chr19:52104418-52104998	NA	NA		rs56400708
cg13438961	-0.338395	0.219111	-12.3761	2.04628e-29	3.87501e-25	55.5019	0.164001	0.502396	0.338395	1	41250071	F	I	KCNQ4	1stExon	island	1stExon-island	chr1:41249090-41250161	NA	NA		rs79364948
cg27177554	-0.257482	0.191175	-12.3523	2.51292e-29	4.28282e-25	55.2974	0.149242	0.406725	0.257482	10	16562102	F	I	C1QL3	Body	island	Body-island	chr10:16561604-16563822	NA	NA
cg07028396	-0.278264	0.324072	-12.2115	8.47074e-29	1.0694e-24	54.0882	0.278755	0.557018	0.278264	10	93805682	F	I		IGR	island	IGR-island	chr10:93805512-93805845	NA	TRUE		rs77303354
cg17983217	-0.339868	0.258902	-12.096	2.28579e-28	2.51336e-24	53.1005	0.203552	0.54342	0.339868	6	31698223	F	I	DDAH2	TSS200	island	TSS200-island	chr6:31695894-31698245	NA	NA	high-CpG:31805554-31806443
cg00630164	-0.366657	0.291565	-12.0347	3.86818e-28	4.12039e-24	52.5771	0.231852	0.59851	0.366657	1	41250062	F	I	KCNQ4	1stExon	island	1stExon-island	chr1:41249090-41250161	NA	NA
cg16737517	-0.323587	0.316407	-11.9451	8.32159e-28	7.46456e-24	51.815	0.263709	0.587296	0.323587	20	62406677	F	I	ZBTB46	Body	island	Body-island	chr20:62406463-62407179	TRUE	TRUE
cg00714725	-0.337826	0.249122	-11.8893	1.33928e-27	1.17054e-23	51.3417	0.194105	0.531931	0.337826	10	94825576	R	I	CYP26C1	Body	island	Body-island	chr10:94825546-94826320	TRUE	TRUE
cg19058865	-0.335594	0.250362	-11.8315	2.18965e-27	1.77708e-23	50.8527	0.195708	0.531302	0.335594	19	4327350	F	I	STAP2	Body	island	Body-island	chr19:4326878-4327380	NA	TRUE
cg24181266	-0.290958	0.192312	-11.8109	2.60927e-27	1.97646e-23	50.6783	0.144927	0.435885	0.290958	19	11354132	F	I	DOCK6	Body	island	Body-island	chr19:11353960-11354362	NA	TRUE		rs56865998
cg03291396	-0.226838	0.317694	-11.7642	3.87691e-27	2.87282e-23	50.2845	0.280752	0.50759	0.226838	2	219252533	R	II	SLC11A1	Body	island	Body-island	chr2:219252421-219252631	NA	TRUE
cg16661209	-0.275946	0.316502	-11.6933	7.07158e-27	5.02177e-23	49.6867	0.271563	0.547508	0.275946	13	29107069	F	II		IGR	island	IGR-island	chr13:29106576-29107254	TRUE	NA		rs75417109
cg06776703	-0.270311	0.207492	-11.6576	9.56622e-27	6.27073e-23	49.3863	0.16347	0.433781	0.270311	19	4328759	F	II	STAP2	Body	island	Body-island	chr19:4328658-4328865	NA	NA
cg06279276	-0.309898	0.233464	-11.6072	1.46389e-26	9.0725e-23	48.9632	0.182995	0.492893	0.309898	16	67184164	R	I	B3GNT9	Body	island	Body-island	chr16:67183208-67184968	NA	NA
cg04235075	-0.184797	0.318126	-11.5797	1.84522e-26	1.10346e-22	48.733	0.288031	0.472828	0.184797	16	67199830	R	II	HSF4	Body	island	Body-island	chr16:67196792-67199988	NA	TRUE
cg26113809	-0.273293	0.192422	-11.5627	2.12926e-26	1.23015e-22	48.5906	0.147915	0.421207	0.273293	12	54132180	F	I		IGR	island	IGR-island	chr12:54132148-54132353	TRUE	NA
cg00124375	-0.292718	0.263478	-11.5493	2.38392e-26	1.35432e-22	48.4783	0.215806	0.508524	0.292718	6	31698218	F	I	DDAH2	TSS200	island	TSS200-island	chr6:31695894-31698245	NA	NA	high-CpG:31805554-31806443
cg11838224	-0.247755	0.255798	-11.4625	4.94241e-26	2.59183e-22	47.7534	0.215449	0.463204	0.247755	17	7287740	R	II	TNK1	Body	island	Body-island	chr17:7287198-7287940	NA	NA
cg16566400	-0.34499	0.309618	-11.3818	9.72218e-26	4.80281e-22	47.0808	0.253434	0.598425	0.34499	11	119293869	F	I	THY1	1stExon	island	1stExon-island	chr11:119293320-119293943	TRUE	NA		rs55933700
cg10601287	-0.319491	0.329542	-11.3797	9.89352e-26	4.81764e-22	47.0634	0.277511	0.597002	0.319491	11	119293861	F	I	THY1	1stExon	island	1stExon-island	chr11:119293320-119293943	TRUE	NA
cg05643964	-0.197075	0.271033	-11.3398	1.38042e-25	6.44569e-22	46.7323	0.238938	0.436013	0.197075	20	62369504	F	II	LIME1	Body	island	Body-island	chr20:62368955-62371962	NA	NA	high-CpG:61839639-61840025
cg18055007	-0.328673	0.333904	-11.3195	1.63572e-25	7.43409e-22	46.5636	0.280377	0.60905	0.328673	6	31698226	F	I	DDAH2	TSS200	island	TSS200-island	chr6:31695894-31698245	NA	NA	high-CpG:31805554-31806443
cg25459558	-0.31047	0.233511	-11.2788	2.297e-25	1.03022e-21	46.2261	0.182949	0.493419	0.31047	6	33161290	F	I	COL11A2	TSS1500	island	TSS1500-island	chr6:33160945-33161337	TRUE	NA		rs74648076
cg06367117	-0.199292	0.288306	-11.2512	2.88873e-25	1.24617e-21	45.9983	0.25585	0.455142	0.199292	17	26903928	R	II	ALDOC	5'UTR	opensea	5'UTR-opensea		NA	NA
cg14668747	-0.323125	0.277442	-11.2497	2.92473e-25	1.24617e-21	45.986	0.224818	0.547943	0.323125	17	26904053	R	I	ALDOC	TSS200	opensea	TSS200-opensea		NA	NA
cg15402210	-0.23332	0.265819	-11.1818	5.14444e-25	2.03902e-21	45.4247	0.227821	0.461141	0.23332	2	63274857	R	I	LOC100132215	TSS200	island	TSS200-island	chr2:63274475-63279430	NA	NA
cg18642503	-0.255651	0.264278	-11.1297	7.92034e-25	2.90297e-21	44.9958	0.222644	0.478295	0.255651	19	14089711	R	II	RFX1	Body	island	Body-island	chr19:14089570-14089796	TRUE	NA
cg21899596	-0.253278	0.296082	-10.9596	3.22099e-24	1.06594e-20	43.6019	0.254834	0.508113	0.253278	4	57522493	R	II	HOPX	1stExon	island	1stExon-island	chr4:57521621-57522703	TRUE	NA	high-CpG:57216994-57217416
cg09844474	-0.242434	0.21373	-10.9421	3.71896e-24	1.2189e-20	43.459	0.174248	0.416682	0.242434	6	33161276	F	I	COL11A2	TSS1500	island	TSS1500-island	chr6:33160945-33161337	TRUE	NA		rs74648076
cg04360793	-0.294827	0.275425	-10.9027	5.14011e-24	1.6223e-20	43.1375	0.227411	0.522238	0.294827	1	79472361	R	I	ELTD1	5'UTR	island	5'UTR-island	chr1:79472281-79472537	NA	TRUE
cg13683990	-0.25473	0.299076	-10.8829	6.04585e-24	1.89065e-20	42.9763	0.257591	0.512322	0.25473	6	33161292	F	I	COL11A2	TSS1500	island	TSS1500-island	chr6:33160945-33161337	TRUE	NA		rs74648076
cg17443359	-0.269391	0.218734	-10.8653	6.98241e-24	2.1292e-20	42.8332	0.174862	0.444253	0.269391	1	91300231	R	I		IGR	shore	IGR-shore	chr1:91300979-91301891	NA	TRUE
cg23187316	-0.258378	0.250823	-10.8624	7.15313e-24	2.15774e-20	42.8092	0.208744	0.467122	0.258378	7	1099788	R	II	C7orf50	Body	shore	Body-shore	chr7:1097405-1097953	NA	TRUE
cg23348014	-0.289295	0.238757	-10.8523	7.76436e-24	2.32157e-20	42.7277	0.191643	0.480938	0.289295	7	94023483	F	I	COL1A2	TSS1500	opensea	TSS1500-opensea		NA	NA
cg12861797	-0.197973	0.331496	-10.7901	1.29137e-23	3.60803e-20	42.2224	0.299254	0.497227	0.197973	15	43585817	R	II	TGM7	Body	opensea	Body-opensea		NA	TRUE
cg25645064	-0.294905	0.266107	-10.7794	1.40865e-23	3.87224e-20	42.136	0.21808	0.512984	0.294905	3	147096130	F	I		IGR	opensea	IGR-opensea		NA	TRUE
cg13899718	-0.268812	0.250546	-10.729	2.12394e-23	5.52652e-20	41.7281	0.206768	0.47558	0.268812	1	150947832	F	I	LASS2	TSS1500	island	TSS1500-island	chr1:150946496-150947950	NA	NA
cg00797651	-0.223921	0.297398	-10.6673	3.50695e-23	8.35939e-20	41.2301	0.26093	0.484852	0.223921	1	207494336	R	II	CD55	TSS1500	shore	TSS1500-shore	chr1:207494543-207495364	NA	NA
cg07570470	-0.319214	0.333372	-10.6145	5.3769e-23	1.20675e-19	40.8057	0.281385	0.600599	0.319214	8	142318841	F	I		IGR	island	IGR-island	chr8:142318353-142319155	NA	NA
cg21617516	-0.160567	0.291171	-10.6144	5.38122e-23	1.20675e-19	40.8049	0.265022	0.425588	0.160567	1	223936838	F	II	CAPN2	Body	island	Body-island	chr1:223936342-223937044	TRUE	NA		rs10915715
cg15132565	-0.265848	0.218167	-10.5967	6.21281e-23	1.35751e-19	40.6622	0.174872	0.44072	0.265848	5	72740154	F	I		IGR	island	IGR-island	chr5:72740051-72740800	NA	TRUE
cg15037583	-0.219163	0.221274	-10.5823	6.97806e-23	1.48661e-19	40.5468	0.185582	0.404744	0.219163	11	63767176	R	II	MACROD1	Body	island	Body-island	chr11:63766058-63768666	NA	NA
cg15311460	-0.148577	0.30668	-10.5589	8.4291e-23	1.76269e-19	40.3592	0.282483	0.43106	0.148577	11	406997	R	II	SIGIRR	Body	island	Body-island	chr11:406491-407871	NA	TRUE
cg12997720	-0.276103	0.257599	-10.5464	9.32851e-23	1.90404e-19	40.2586	0.212633	0.488736	0.276103	7	27225058	F	I	HOXA11AS	Body	island	Body-island	chr7:27225050-27225629	NA	NA
cg19811337	-0.277419	0.289579	-10.4702	1.72303e-22	3.3949e-19	39.6493	0.244399	0.521818	0.277419	11	65374663	F	I	MAP3K11	Body	shore	Body-shore	chr11:65374699-65375308	TRUE	TRUE		rs66496807
cg03431846	-0.192672	0.286109	-10.4112	2.76519e-22	5.15918e-19	39.1797	0.254731	0.447403	0.192672	14	24641183	R	II	REC8	TSS200	island	TSS200-island	chr14:24641053-24642220	NA	NA	high-CpG:23710910-23711161
cg24035245	-0.213683	0.275632	-10.3989	3.05265e-22	5.62454e-19	39.0815	0.240832	0.454515	0.213683	1	119535928	F	I		IGR	island	IGR-island	chr1:119535666-119535987	NA	NA
cg19997502	-0.263312	0.207219	-10.3868	3.36256e-22	6.12928e-19	38.9855	0.164337	0.427648	0.263312	2	208492057	F	I		IGR	shore	IGR-shore	chr2:208489428-208491030	NA	NA
cg21113740	-0.179772	0.256337	-10.3529	4.40976e-22	7.86978e-19	38.7164	0.227059	0.406831	0.179772	1	79472343	R	I	ELTD1	5'UTR	island	5'UTR-island	chr1:79472281-79472537	NA	TRUE
cg17236709	-0.277599	0.288416	-10.3228	5.60733e-22	9.75173e-19	38.4779	0.243207	0.520806	0.277599	11	119293863	F	I	THY1	1stExon	island	1stExon-island	chr11:119293320-119293943	TRUE	NA
cg07763376	-0.163831	0.314759	-10.2935	7.08819e-22	1.20805e-18	38.2453	0.288077	0.451909	0.163831	5	178016195	R	II	COL23A1	Body	shore	Body-shore	chr5:178016558-178017670	NA	NA
cg08957484	-0.177171	0.322349	-10.273	8.34519e-22	1.3944e-18	38.0833	0.293496	0.470666	0.177171	5	132083532	F	I	CCNI2	1stExon	island	1stExon-island	chr5:132082873-132083911	TRUE	NA
cg22995106	-0.188696	0.27502	-10.235	1.12871e-21	1.83208e-18	37.7836	0.24429	0.432986	0.188696	16	70558876	F	II	SF3B3	5'UTR	shore	5'UTR-shore	chr16:70557089-70557486	NA	NA
cg00062245	-0.180263	0.305282	-10.21	1.37637e-21	2.20261e-18	37.5867	0.275925	0.456188	0.180263	17	42462260	R	II	ITGA2B	Body	island	Body-island	chr17:42462135-42463579	NA	TRUE
cg26268277	-0.198053	0.242516	-10.1832	1.70186e-21	2.67329e-18	37.376	0.210262	0.408315	0.198053	8	26372879	R	II	PNMA2	TSS1500	shore	TSS1500-shore	chr8:26371172-26372830	NA	NA
cg01763090	-0.158625	0.279728	-10.1806	1.73786e-21	2.71731e-18	37.3553	0.253894	0.412519	0.158625	15	31775406	F	II	OTUD7A	3'UTR	shore	3'UTR-shore	chr15:31775540-31776988	NA	NA
cg23683588	-0.267885	0.275402	-10.1717	1.86463e-21	2.8921e-18	37.2854	0.231775	0.499661	0.267885	14	37136283	F	I	PAX9	Body	island	Body-island	chr14:37135513-37136348	NA	NA
cg04875128	-0.221456	0.288893	-10.1446	2.30985e-21	3.43819e-18	37.0729	0.252827	0.474283	0.221456	15	31775895	R	I	OTUD7A	Body	island	Body-island	chr15:31775540-31776988	NA	NA
cg14891209	-0.237364	0.266782	-10.123	2.7403e-21	4.00888e-18	36.9034	0.228126	0.465489	0.237364	15	37170381	R	I	LOC145845	Body	shelf	Body-shelf	chr15:37172473-37173018	NA	TRUE			rs71468827
cg11549953	-0.271944	0.243885	-10.1181	2.84958e-21	4.15094e-18	36.8646	0.199597	0.471541	0.271944	5	43018282	R	I		IGR	island	IGR-island	chr5:43017968-43018668	TRUE	NA
cg13990559	-0.16053	0.319226	-10.1163	2.89064e-21	4.19283e-18	36.8504	0.293082	0.453612	0.16053	17	26904150	R	II	ALDOC	TSS200	opensea	TSS200-opensea		NA	TRUE
cg02017926	-0.270549	0.179512	-10.1058	3.13927e-21	4.49606e-18	36.7685	0.135451	0.406	0.270549	12	123754328	R	I	CDK2AP1	Body	island	Body-island	chr12:123754049-123754373	NA	NA
cg23985941	-0.174945	0.292899	-10.0195	6.19299e-21	8.65151e-18	36.0944	0.264408	0.439353	0.174945	14	105266545	R	I	ZBTB42	TSS1500	island	TSS1500-island	chr14:105266444-105267838	NA	NA
cg18793404	-0.223551	0.296976	-10.0186	6.23941e-21	8.68078e-18	36.087	0.260569	0.48412	0.223551	7	52156489	F	I		IGR	opensea	IGR-opensea		NA	NA
cg04263436	-0.241746	0.264364	-9.98559	8.08328e-21	1.08476e-17	35.8301	0.224994	0.46674	0.241746	6	33245467	R	I	B3GALT4	1stExon	island	1stExon-island	chr6:33244677-33245554	TRUE	TRUE
cg04435719	-0.224675	0.212946	-9.98505	8.11748e-21	1.08508e-17	35.826	0.176356	0.401031	0.224675	6	28912166	F	II		IGR	opensea	IGR-opensea		NA	NA
cg23153680	-0.21275	0.246739	-9.982	8.31407e-21	1.10702e-17	35.8022	0.212091	0.424842	0.21275	2	220083916	R	I	ABCB6	TSS1500	island	TSS1500-island	chr2:220082991-220084012	NA	NA
cg25741487	-0.235909	0.213261	-9.97925	8.49575e-21	1.12681e-17	35.7808	0.174841	0.41075	0.235909	3	62363076	F	I		IGR	island	IGR-island	chr3:62362610-62363082	NA	NA
cg09232937	-0.167287	0.307479	-9.94043	1.15135e-20	1.4621e-17	35.4793	0.280235	0.447522	0.167287	5	3595970	R	II	IRX1	TSS200	island	TSS200-island	chr5:3594467-3603054	NA	NA
cg22336806	-0.242448	0.211756	-9.92761	1.27279e-20	1.59504e-17	35.3798	0.172271	0.414719	0.242448	6	2903704	R	II	SERPINB9	TSS200	island	TSS200-island	chr6:2903175-2903906	TRUE	NA
cg19241689	-0.23479	0.268417	-9.92053	1.34524e-20	1.67352e-17	35.3249	0.23018	0.46497	0.23479	6	33245516	R	I	B3GALT4	1stExon	island	1stExon-island	chr6:33244677-33245554	TRUE	TRUE
cg15714846	-0.239861	0.245539	-9.90981	1.46276e-20	1.80001e-17	35.2418	0.206475	0.446337	0.239861	2	208631684	F	I	FZD5	3'UTR	island	3'UTR-island	chr2:208631558-208634934	NA	NA		rs13429572
cg15001131	-0.213404	0.232746	-9.83843	2.55159e-20	2.99147e-17	34.69	0.197991	0.411395	0.213404	2	42329652	F	II		IGR	island	IGR-island	chr2:42329439-42329653	TRUE	TRUE
cg09165842	-0.214011	0.323474	-9.83034	2.71728e-20	3.17199e-17	34.6276	0.28862	0.502631	0.214011	20	17296317	F	II	PCSK2	Body	island	Body-island	chr20:17296125-17296531	NA	NA
cg07844977	-0.214834	0.226311	-9.78109	3.98324e-20	4.45161e-17	34.2483	0.191324	0.406158	0.214834	6	2903699	R	II	SERPINB9	TSS200	island	TSS200-island	chr6:2903175-2903906	TRUE	NA
cg07124687	-0.273104	0.216476	-9.7699	4.3441e-20	4.76109e-17	34.1623	0.171999	0.445103	0.273104	6	28956332	F	I		IGR	island	IGR-island	chr6:28956106-28956578	NA	NA		rs10698716
cg06970510	-0.206624	0.299612	-9.76146	4.63785e-20	4.98699e-17	34.0974	0.265962	0.472586	0.206624	12	52401448	R	II	GRASP	Body	island	Body-island	chr12:52400467-52401696	NA	NA
cg17493885	-0.262277	0.31307	-9.71825	6.47871e-20	6.79495e-17	33.766	0.270357	0.532633	0.262277	5	176559558	R	I	NSD1	TSS1500	island	TSS1500-island	chr5:176558852-176561652	NA	NA
cg20684180	-0.23038	0.213585	-9.70966	6.92303e-20	7.2026e-17	33.7002	0.176066	0.406446	0.23038	3	38080635	R	II	DLEC1	TSS200	island	TSS200-island	chr3:38080628-38081187	TRUE	TRUE
cg18438793	-0.27597	0.226552	-9.67968	8.72543e-20	8.82548e-17	33.4708	0.181609	0.457579	0.27597	1	40149837	F	I	HPCAL4	Body	island	Body-island	chr1:40149431-40150013	NA	NA
cg12726354	-0.179116	0.26469	-9.67878	8.78632e-20	8.86077e-17	33.4639	0.23552	0.414636	0.179116	15	28342256	R	I	OCA2	5'UTR	island	5'UTR-island	chr15:28339774-28342442	NA	NA
cg04850999	-0.181101	0.326144	-9.67645	8.94548e-20	8.99467e-17	33.4461	0.296651	0.477752	0.181101	10	77872084	R	II	C10orf11	Body	island	Body-island	chr10:77872083-77872305	NA	TRUE
cg21838979	-0.156702	0.277344	-9.67483	9.0574e-20	9.02731e-17	33.4338	0.251824	0.408525	0.156702	2	106681945	F	II	C2orf40	TSS200	shore	TSS200-shore	chr2:106681982-106682403	NA	TRUE
cg25352836	-0.210334	0.22521	-9.66748	9.58534e-20	9.47043e-17	33.3776	0.190956	0.40129	0.210334	19	19625264	R	I	TSSK6	3'UTR	island	3'UTR-island	chr19:19624954-19627258	NA	NA
cg21266502	-0.262632	0.243284	-9.65434	1.06066e-19	1.03593e-16	33.2773	0.200512	0.463145	0.262632	4	155663225	R	II		IGR	shore	IGR-shore	chr4:155663809-155664315	NA	NA
cg19167683	-0.251578	0.271136	-9.6257	1.32206e-19	1.25878e-16	33.0589	0.230165	0.481743	0.251578	11	57194495	F	I	SLC43A3	5'UTR	island	5'UTR-island	chr11:57194340-57194650	TRUE	NA
cg18394340	-0.162901	0.310869	-9.62309	1.34888e-19	1.28074e-16	33.039	0.28434	0.447241	0.162901	5	134735613	R	II	H2AFY	TSS1500	shore	TSS1500-shore	chr5:134734096-134735261	NA	NA	high-CpG:134762695-134763582
cg25136495	-0.223832	0.331793	-9.60865	1.50702e-19	1.39589e-16	32.9291	0.29534	0.519172	0.223832	12	6729718	R	I	LPAR5	Body	island	Body-island	chr12:6729248-6730310	TRUE	TRUE
cg17861230	-0.219295	0.236593	-9.56881	2.04571e-19	1.8295e-16	32.6262	0.200879	0.420175	0.219295	19	18343901	R	I	PDE4C	Body	island	Body-island	chr19:18343496-18344196	NA	NA
cg17696160	-0.202746	0.247322	-9.54937	2.37391e-19	2.09633e-16	32.4787	0.214303	0.417049	0.202746	14	37136192	R	II	PAX9	Body	island	Body-island	chr14:37135513-37136348	NA	NA
cg18115040	-0.222059	0.273408	-9.53558	2.63802e-19	2.30566e-16	32.3741	0.237244	0.459303	0.222059	2	176981328	R	I	HOXD10	TSS200	island	TSS200-island	chr2:176980765-176981423	TRUE	NA			rs79175736
cg19989295	-0.216668	0.256364	-9.53012	2.75054e-19	2.3869e-16	32.3327	0.221078	0.437746	0.216668	14	24641077	F	I	REC8	TSS200	island	TSS200-island	chr14:24641053-24642220	TRUE	NA	high-CpG:23710910-23711161
cg18786593	-0.297234	0.284848	-9.52315	2.90086e-19	2.49696e-16	32.28	0.236442	0.533676	0.297234	2	157178731	F	I		IGR	shore	IGR-shore	chr2:157176251-157177346	NA	NA
cg07576409	-0.209517	0.246189	-9.51889	2.99679e-19	2.56014e-16	32.2477	0.212067	0.421585	0.209517	8	37554905	F	I	ZNF703	Body	island	Body-island	chr8:37551944-37555922	NA	NA
cg01985390	-0.218579	0.322043	-9.51212	3.15586e-19	2.66928e-16	32.1965	0.286446	0.505025	0.218579	2	27529981	F	II	TRIM54	3'UTR	island	3'UTR-island	chr2:27529083-27531465	NA	TRUE		rs78954740
cg08018825	-0.147801	0.323501	-9.5038	3.36274e-19	2.83021e-16	32.1336	0.299431	0.447231	0.147801	4	25865188	F	II	SEL1L3	TSS1500	island	TSS1500-island	chr4:25865063-25865376	TRUE	NA	high-CpG:25474210-25474439
cg08818610	-0.199724	0.236486	-9.45586	4.8456e-19	3.90471e-16	31.7715	0.203959	0.403683	0.199724	6	24910720	F	II	FAM65B	5'UTR	island	5'UTR-island	chr6:24910626-24911285	NA	NA
cg12972233	-0.139119	0.314616	-9.45296	4.95388e-19	3.98254e-16	31.7496	0.291959	0.431078	0.139119	9	91605893	F	II	C9orf47	1stExon	island	1stExon-island	chr9:91605764-91606141	NA	NA
cg24715245	-0.139288	0.316837	-9.44681	5.19119e-19	4.12468e-16	31.7033	0.294153	0.433441	0.139288	4	41258794	R	II	UCHL1	TSS200	island	TSS200-island	chr4:41258759-41259867	TRUE	NA
cg17882867	-0.224608	0.263418	-9.41095	6.8167e-19	5.24508e-16	31.4333	0.226839	0.451447	0.224608	15	71704440	R	II	THSD4	Body	opensea	Body-opensea		NA	TRUE
cg22256027	-0.218598	0.235587	-9.40965	6.88424e-19	5.28511e-16	31.4236	0.199987	0.418584	0.218598	4	4863016	R	I	MSX1	Body	shore	Body-shore	chr4:4864456-4864834	NA	TRUE
cg24879782	-0.250907	0.263093	-9.40007	7.4027e-19	5.61985e-16	31.3516	0.222231	0.473138	0.250907	2	19561482	F	I		IGR	island	IGR-island	chr2:19560963-19561650	NA	NA
cg15336438	-0.153187	0.30815	-9.39858	7.48706e-19	5.65869e-16	31.3404	0.283203	0.43639	0.153187	10	76993893	R	II	COMTD1	Body	island	Body-island	chr10:76993892-76995953	NA	NA			rs1054321
cg06645033	-0.237458	0.319096	-9.38941	8.02616e-19	6.02605e-16	31.2715	0.280425	0.517883	0.237458	1	50890678	F	I		IGR	island	IGR-island	chr1:50884228-50891471	NA	NA
cg20442599	-0.21254	0.233049	-9.38363	8.38505e-19	6.25419e-16	31.2282	0.198436	0.410975	0.21254	6	108479500	R	I		IGR	island	IGR-island	chr6:108478523-108479558	TRUE	NA
cg09774917	-0.120318	0.301169	-9.38124	8.53855e-19	6.32714e-16	31.2102	0.281574	0.401892	0.120318	6	10417385	R	II	TFAP2A	Body	island	Body-island	chr6:10417384-10417842	NA	TRUE
cg22084642	-0.279324	0.28751	-9.35677	1.02761e-18	7.43688e-16	31.0267	0.242021	0.521344	0.279324	3	52351963	R	I	DNAH1	5'UTR	opensea	5'UTR-opensea		TRUE	NA
cg20973210	-0.171589	0.269701	-9.35597	1.03383e-18	7.44902e-16	31.0207	0.241757	0.413345	0.171589	19	2282729	F	II	C19orf35	TSS1500	shelf	TSS1500-shelf	chr19:2278605-2278848	NA	TRUE		rs1476563
cg26123256	-0.147215	0.288739	-9.3478	1.09967e-18	7.80915e-16	30.9595	0.264764	0.411979	0.147215	2	27530670	F	I	UCN	Body	island	Body-island	chr2:27529083-27531465	TRUE	NA
cg08389277	-0.211916	0.246634	-9.32651	1.29156e-18	8.98465e-16	30.8002	0.212122	0.424038	0.211916	2	166430685	F	II	CSRNP3	5'UTR	opensea	5'UTR-opensea		NA	TRUE
cg04294437	-0.233097	0.326183	-9.31816	1.3756e-18	9.49177e-16	30.7377	0.288222	0.521318	0.233097	16	50875204	F	I		IGR	island	IGR-island	chr16:50875063-50875322	NA	NA
cg19558029	-0.269425	0.336507	-9.31486	1.41028e-18	9.71139e-16	30.7131	0.29263	0.562055	0.269425	18	44526605	F	II	KATNAL2	TSS200	shore	TSS200-shore	chr18:44526866-44527137	TRUE	TRUE
cg07326438	-0.302864	0.218198	-9.31031	1.45945e-18	9.89017e-16	30.6791	0.168875	0.471739	0.302864	11	57194562	F	I	SLC43A3	5'UTR	island	5'UTR-island	chr11:57194340-57194650	TRUE	NA	high-CpG:56951088-56951226
cg13691247	-0.263449	0.192402	-9.29921	1.58694e-18	1.06903e-15	30.5962	0.149497	0.412946	0.263449	12	54071090	F	I	ATP5G2	TSS1500	island	TSS1500-island	chr12:54071053-54071265	NA	NA		rs77902138
cg02986266	-0.228582	0.25246	-9.29832	1.59759e-18	1.07408e-15	30.5895	0.215234	0.443816	0.228582	7	20833552	R	I		IGR	shelf	IGR-shelf	chr7:20837551-20838369	NA	NA
cg22797031	-0.257614	0.246905	-9.2921	1.67426e-18	1.11959e-15	30.5431	0.20495	0.462564	0.257614	1	170630070	F	I		IGR	shore	IGR-shore	chr1:170630456-170630851	NA	TRUE
cg16029939	-0.212912	0.32639	-9.28735	1.73526e-18	1.153e-15	30.5076	0.291715	0.504628	0.212912	11	640328	R	II	DRD4	Body	island	Body-island	chr11:636906-640628	NA	NA
cg07726139	-0.201005	0.244209	-9.27842	1.85583e-18	1.21417e-15	30.4411	0.211474	0.412479	0.201005	1	228652528	F	II		IGR	island	IGR-island	chr1:228651447-228652529	TRUE	TRUE
cg14014720	-0.242318	0.30558	-9.2173	2.93739e-18	1.83379e-15	29.9863	0.266117	0.508435	0.242318	9	90113998	R	II	DAPK1	Body	shore	Body-shore	chr9:90112514-90113817	TRUE	NA
cg06249604	-0.274295	0.233851	-9.21363	3.01912e-18	1.87673e-15	29.9591	0.18918	0.463475	0.274295	6	30039206	F	I	RNF39	Body	island	Body-island	chr6:30038881-30039477	NA	NA		rs2301753
cg14419975	-0.231193	0.219076	-9.21069	3.08648e-18	1.90938e-15	29.9372	0.181424	0.412617	0.231193	1	91196332	R	I		IGR	shelf	IGR-shelf	chr1:91190489-91192804	NA	NA
cg17941572	-0.273242	0.303579	-9.20465	3.22929e-18	1.97976e-15	29.8925	0.25908	0.532322	0.273242	1	63784454	F	I		IGR	island	IGR-island	chr1:63782394-63790471	NA	NA
cg20824989	-0.2554	0.306282	-9.19987	3.34709e-18	2.0483e-15	29.857	0.264688	0.520088	0.2554	2	208491939	F	I		IGR	shore	IGR-shore	chr2:208489428-208491030	NA	NA		rs2709394
cg24167422	-0.16664	0.305851	-9.19464	3.48066e-18	2.12622e-15	29.8182	0.278713	0.445353	0.16664	1	9243600	F	II		IGR	island	IGR-island	chr1:9242167-9243827	NA	NA
cg23514016	-0.214541	0.30444	-9.19091	3.57945e-18	2.18266e-15	29.7905	0.269501	0.484042	0.214541	5	78407564	R	I	BHMT	TSS200	opensea	TSS200-opensea		NA	NA
cg21304453	-0.182209	0.282008	-9.19011	3.60081e-18	2.19176e-15	29.7846	0.252334	0.434543	0.182209	20	3218794	F	I	SLC4A11	TSS1500	island	TSS1500-island	chr20:3218578-3220930	NA	NA
cg08557649	-0.15093	0.276401	-9.14484	5.05048e-18	2.96815e-15	29.4496	0.251821	0.402751	0.15093	15	76639713	R	II		IGR	island	IGR-island	chr15:76638472-76639823	NA	NA
cg07179033	-0.166349	0.317226	-9.13805	5.31289e-18	3.09568e-15	29.3994	0.290135	0.456483	0.166349	6	30039548	F	II	RNF39	Body	shore	Body-shore	chr6:30038881-30039477	NA	NA		rs35559353
cg12679760	-0.144214	0.280362	-9.12627	5.80063e-18	3.32867e-15	29.3124	0.256876	0.40109	0.144214	1	36786615	F	II	C1orf113	Body	island	Body-island	chr1:36786500-36789402	NA	NA
cg15713103	-0.194706	0.276984	-9.11409	6.35164e-18	3.6024e-15	29.2226	0.245274	0.439981	0.194706	1	933685	F	I		IGR	island	IGR-island	chr1:933387-937410	NA	NA
cg24293507	-0.219685	0.277271	-9.10059	7.02339e-18	3.93208e-15	29.123	0.241493	0.461178	0.219685	1	10511793	F	II	APITD1	3'UTR	opensea	3'UTR-opensea		NA	NA		rs76990442
cg08699646	-0.242688	0.210017	-9.09578	7.27946e-18	4.0562e-15	29.0876	0.170494	0.413182	0.242688	16	58019359	F	I	TEPP	Body	island	Body-island	chr16:58018400-58019471	TRUE	TRUE		rs9934227
cg06807397	-0.198942	0.281389	-9.07461	8.51993e-18	4.63581e-15	28.9318	0.24899	0.447932	0.198942	13	44948413	R	II	SERP2	Body	island	Body-island	chr13:44947371-44948443	TRUE	NA
cg13326508	-0.237054	0.262126	-9.0641	9.21148e-18	4.94466e-15	28.8545	0.22352	0.460574	0.237054	17	41985720	F	II	MPP2	TSS1500	shore	TSS1500-shore	chr17:41984148-41985012	TRUE	NA
cg14254720	-0.200229	0.288811	-9.06294	9.29085e-18	4.97937e-15	28.846	0.256202	0.456431	0.200229	1	90097981	R	II	LRRC8C	TSS1500	shore	TSS1500-shore	chr1:90098230-90099292	NA	NA
cg12171183	-0.273078	0.27275	-9.03393	1.15214e-17	6.0326e-15	28.633	0.228278	0.501355	0.273078	18	44526700	R	II	KATNAL2	TSS200	shore	TSS200-shore	chr18:44526866-44527137	TRUE	TRUE
cg14287235	-0.22132	0.242278	-9.02474	1.23326e-17	6.3984e-15	28.5656	0.206234	0.427555	0.22132	14	24804339	F	I	ADCY4	TSS1500	island	TSS1500-island	chr14:24803678-24804353	NA	NA		rs3212257
cg27147350	-0.12586	0.313	-9.0016	1.46361e-17	7.45728e-15	28.3961	0.292503	0.418363	0.12586	6	33245881	R	II	B3GALT4	1stExon	shore	1stExon-shore	chr6:33244677-33245554	NA	NA
cg27290624	-0.23839	0.209414	-8.98363	1.67137e-17	8.41522e-15	28.2647	0.17059	0.408981	0.23839	3	194208441	R	I		IGR	island	IGR-island	chr3:194207385-194208785	NA	NA
cg03949284	-0.215828	0.297031	-8.9782	1.73971e-17	8.73348e-15	28.2251	0.261882	0.47771	0.215828	6	33161333	F	I	COL11A2	TSS1500	island	TSS1500-island	chr6:33160945-33161337	TRUE	NA		rs13437061
cg00052578	-0.208242	0.254462	-8.94257	2.26236e-17	1.09664e-14	27.9651	0.220549	0.42879	0.208242	3	132843565	R	II	TMEM108	5'UTR	opensea	5'UTR-opensea		NA	NA
cg09350895	-0.236795	0.336713	-8.93876	2.32672e-17	1.117e-14	27.9373	0.298149	0.534944	0.236795	14	73958573	F	I	HEATR4	Body	island	Body-island	chr14:73957750-73958889	NA	NA
cg10595547	-0.212853	0.298207	-8.90641	2.95158e-17	1.38962e-14	27.7019	0.263542	0.476395	0.212853	10	119310911	F	I		IGR	shore	IGR-shore	chr10:119311204-119312104	NA	NA		rs71475030
cg14334441	-0.198603	0.3298	-8.89912	3.11391e-17	1.45201e-14	27.6489	0.297456	0.496059	0.198603	6	27235820	R	I		IGR	opensea	IGR-opensea		NA	NA
cg14371731	-0.29827	0.333699	-8.89337	3.24817e-17	1.50843e-14	27.6071	0.285124	0.583394	0.29827	10	81003175	R	I	ZMIZ1	Body	island	Body-island	chr10:81002109-81003687	NA	NA	high-CpG:80671837-80673385
cg12198913	-0.19155	0.320438	-8.89008	3.32752e-17	1.5369e-14	27.5832	0.289243	0.480793	0.19155	11	44972718	F	I	TP53I11	TSS200	shore	TSS200-shore	chr11:44971048-44972685	NA	NA
cg16991515	-0.211007	0.242096	-8.88438	3.46969e-17	1.59608e-14	27.5418	0.207732	0.418739	0.211007	6	27107019	R	II	HIST1H2BK	3'UTR	shore	3'UTR-shore	chr6:27107138-27107394	NA	NA
cg19388776	-0.225031	0.246005	-8.87985	3.58692e-17	1.64335e-14	27.5089	0.209357	0.434389	0.225031	3	71835112	F	I	PROK2	TSS1500	shore	TSS1500-shore	chr3:71834068-71834653	NA	TRUE
cg18705931	-0.1584	0.306091	-8.85186	4.40316e-17	1.97224e-14	27.3061	0.280295	0.438694	0.1584	12	133135698	R	I	FBRSL1	Body	island	Body-island	chr12:133135293-133135722	NA	NA
cg24852548	-0.224764	0.297115	-8.80427	6.23411e-17	2.70011e-14	26.962	0.26051	0.485275	0.224764	4	57522632	R	II	HOPX	1stExon	island	1stExon-island	chr4:57521621-57522703	TRUE	NA	high-CpG:57216994-57217416
cg04543938	-0.225342	0.231303	-8.78988	6.9237e-17	2.97367e-14	26.8582	0.194605	0.419947	0.225342	6	28956426	F	I		IGR	island	IGR-island	chr6:28956106-28956578	NA	NA
cg00294382	-0.178537	0.316877	-8.76415	8.35001e-17	3.53129e-14	26.6729	0.287801	0.466338	0.178537	12	56732721	R	II	IL23A	5'UTR	opensea	5'UTR-opensea		NA	TRUE
cg18016254	-0.199582	0.322066	-8.75202	9.1198e-17	3.81425e-14	26.5857	0.289562	0.489144	0.199582	3	122296505	R	II	PARP15	5'UTR	shore	5'UTR-shore	chr3:122296612-122296828	NA	NA	low-CpG:123779095-123779200
cg03189210	-0.183987	0.306028	-8.74084	9.89168e-17	4.08198e-14	26.5053	0.276065	0.460052	0.183987	6	33245474	R	I	B3GALT4	1stExon	island	1stExon-island	chr6:33244677-33245554	TRUE	TRUE
cg23363754	-0.21414	0.251074	-8.72697	1.09387e-16	4.49773e-14	26.4058	0.216199	0.43034	0.21414	7	29606082	F	II	PRR15	Body	island	Body-island	chr7:29605827-29606290	NA	NA
cg18126442	-0.149568	0.311407	-8.71421	1.19999e-16	4.87527e-14	26.3142	0.287049	0.436617	0.149568	2	63275868	F	I	LOC100132215	TSS1500	island	TSS1500-island	chr2:63274475-63279430	NA	NA
cg26345105	-0.19746	0.291084	-8.71215	1.218e-16	4.9191e-14	26.2994	0.258926	0.456387	0.19746	1	228634265	R	I		IGR	shore	IGR-shore	chr1:228633382-228634127	TRUE	NA
cg06670039	-0.226365	0.291109	-8.70857	1.24997e-16	5.03033e-14	26.2738	0.254243	0.480608	0.226365	16	12530246	R	I	SNX29	Body	opensea	Body-opensea		NA	TRUE
cg14750948	-0.192221	0.256777	-8.70395	1.29254e-16	5.16509e-14	26.2407	0.225472	0.417693	0.192221	3	147130477	F	I	ZIC1	Body	island	Body-island	chr3:147130342-147130577	NA	NA
cg22538780	-0.195254	0.323373	-8.6943	1.38607e-16	5.47464e-14	26.1716	0.291575	0.486829	0.195254	8	77585448	R	II	LOC100192378	Body	opensea	Body-opensea		NA	TRUE
cg20431250	-0.203138	0.258824	-8.6768	1.57315e-16	6.10044e-14	26.0464	0.225741	0.428879	0.203138	6	108492653	F	II	NR2E1	Body	shore	Body-shore	chr6:108491033-108491410	NA	NA
cg10507482	-0.161594	0.30966	-8.66143	1.75793e-16	6.74793e-14	25.9365	0.283343	0.444937	0.161594	2	175198039	F	I		IGR	shore	IGR-shore	chr2:175199463-175202639	NA	NA		rs77135048
cg10475970	-0.156418	0.289783	-8.65174	1.88526e-16	7.21231e-14	25.8674	0.264309	0.420727	0.156418	5	140772512	R	II	PCDHGA4	Body	island	Body-island	chr5:140772385-140772682	NA	NA
cg03996861	-0.207016	0.234931	-8.64661	1.95638e-16	7.47601e-14	25.8308	0.201216	0.408233	0.207016	8	54605613	F	I		IGR	opensea	IGR-opensea		TRUE	NA		rs7005205
cg09597070	-0.260786	0.297166	-8.63217	2.17104e-16	8.20431e-14	25.7278	0.254695	0.515481	0.260786	12	54088972	F	I		IGR	shore	IGR-shore	chr12:54089211-54089413	NA	NA
cg15822765	-0.278959	0.304214	-8.63136	2.18372e-16	8.23567e-14	25.722	0.258784	0.537742	0.278959	6	28956387	F	I		IGR	island	IGR-island	chr6:28956106-28956578	NA	NA		rs3129792
cg01376402	-0.109215	0.31546	-8.62901	2.22107e-16	8.36556e-14	25.7053	0.297674	0.406889	0.109215	1	41350161	F	II		IGR	island	IGR-island	chr1:41349740-41350293	NA	NA		rs10889705
cg03352106	-0.275367	0.300194	-8.62178	2.33964e-16	8.7105e-14	25.6538	0.255348	0.530715	0.275367	12	21926476	R	I	KCNJ8	Body	opensea	Body-opensea		NA	NA
cg09556826	-0.258532	0.272236	-8.61937	2.3807e-16	8.8302e-14	25.6366	0.230132	0.488664	0.258532	6	28956259	R	I		IGR	island	IGR-island	chr6:28956106-28956578	NA	NA
cg25756780	-0.173512	0.270816	-8.60565	2.62768e-16	9.67259e-14	25.539	0.242558	0.41607	0.173512	2	121345047	F	I		IGR	island	IGR-island	chr2:121344550-121345341	TRUE	NA
cg16529477	-0.238888	0.326072	-8.60487	2.64248e-16	9.71658e-14	25.5335	0.287167	0.526055	0.238888	2	223164854	F	I	PAX3	TSS1500	shore	TSS1500-shore	chr2:223162946-223163912	NA	TRUE		rs45495693	rs71781305
cg19934381	-0.134832	0.31632	-8.60375	2.66391e-16	9.78481e-14	25.5255	0.294361	0.429193	0.134832	17	80944090	R	II	B3GNTL1	Body	opensea	Body-opensea		TRUE	NA
cg15936446	-0.16244	0.283507	-8.59457	2.84565e-16	1.04187e-13	25.4602	0.257053	0.419493	0.16244	5	42952369	R	II		IGR	island	IGR-island	chr5:42951076-42952410	NA	NA
cg00147788	-0.247994	0.204369	-8.58752	2.99349e-16	1.0855e-13	25.4101	0.163982	0.411975	0.247994	6	125855365	R	I		IGR	opensea	IGR-opensea		NA	TRUE
cg20469799	-0.298731	0.246907	-8.58586	3.02927e-16	1.09615e-13	25.3984	0.198257	0.496988	0.298731	18	44526743	R	I	KATNAL2	TSS200	shore	TSS200-shore	chr18:44526866-44527137	TRUE	TRUE
cg13246235	-0.236648	0.294063	-8.57176	3.35201e-16	1.19019e-13	25.2983	0.255523	0.492172	0.236648	6	12749978	F	I	PHACTR1	Body	island	Body-island	chr6:12749877-12750499	TRUE	NA
cg21053323	-0.254762	0.287991	-8.57105	3.36897e-16	1.19372e-13	25.2933	0.246501	0.501264	0.254762	21	46237385	F	I	SUMO3	Body	island	Body-island	chr21:46236726-46238958	NA	NA		rs7282882
cg26392367	-0.202137	0.271178	-8.54633	4.02221e-16	1.4033e-13	25.1181	0.238258	0.440395	0.202137	17	17566891	R	II		IGR	opensea	IGR-opensea		NA	TRUE
cg12966367	-0.144901	0.317117	-8.54515	4.05618e-16	1.41371e-13	25.1098	0.293519	0.43842	0.144901	3	50378407	R	II	RASSF1	TSS200	island	TSS200-island	chr3:50377803-50378540	TRUE	NA
cg13916459	-0.250582	0.265246	-8.53646	4.31663e-16	1.49531e-13	25.0482	0.224437	0.475019	0.250582	12	85673221	F	I	ALX1	TSS1500	shore	TSS1500-shore	chr12:85673878-85674700	NA	NA
cg07068674	-0.20603	0.307218	-8.51677	4.96913e-16	1.70574e-13	24.9091	0.273664	0.479694	0.20603	14	37123778	F	II		IGR	shore	IGR-shore	chr14:37125219-37125661	NA	NA
cg00403498	-0.216327	0.275067	-8.51472	5.04233e-16	1.72565e-13	24.8946	0.239837	0.456164	0.216327	6	32119923	R	II	PRRT1	TSS1500	shore	TSS1500-shore	chr6:32121829-32122529	NA	TRUE
cg13185413	-0.268476	0.339701	-8.51349	5.08707e-16	1.73625e-13	24.8859	0.295978	0.564453	0.268476	6	30039202	F	I	RNF39	Body	island	Body-island	chr6:30038881-30039477	NA	NA		rs2301753
cg06699519	-0.22871	0.248217	-8.50981	5.22231e-16	1.77124e-13	24.86	0.21097	0.43968	0.22871	11	2398327	F	I	CD81	TSS1500	island	TSS1500-island	chr11:2398223-2399598	NA	NA
cg16865953	-0.229819	0.263866	-8.50101	5.56115e-16	1.87312e-13	24.7978	0.226438	0.456257	0.229819	2	66808261	R	I		IGR	shore	IGR-shore	chr2:66808568-66809404	NA	NA
cg06732228	-0.144438	0.305405	-8.48691	6.14951e-16	2.05505e-13	24.6984	0.281882	0.42632	0.144438	19	41119353	F	II	LTBP4	Body	island	Body-island	chr19:41119031-41120394	TRUE	TRUE	high-CpG:45811114-45811940
cg17269633	-0.213174	0.262786	-8.48268	6.33788e-16	2.10972e-13	24.6686	0.228069	0.441243	0.213174	17	42733600	R	I	C17orf104	TSS200	island	TSS200-island	chr17:42733486-42734626	TRUE	TRUE			rs11654285
cg25078444	-0.235634	0.207293	-8.4641	7.23464e-16	2.35308e-13	24.5378	0.168918	0.404552	0.235634	14	29235193	F	I	FOXG1	TSS1500	island	TSS1500-island	chr14:29234889-29235908	NA	TRUE
cg12018098	-0.210316	0.263668	-8.44481	8.29821e-16	2.64847e-13	24.4022	0.229417	0.439732	0.210316	19	38885481	R	I	SPRED3	Body	island	Body-island	chr19:38885233-38885505	TRUE	NA
cg07906046	-0.198595	0.284159	-8.43674	8.78777e-16	2.77612e-13	24.3455	0.251817	0.450412	0.198595	16	4131584	R	II	ADCY9	Body	opensea	Body-opensea		NA	TRUE			rs12923825
cg01603973	-0.17132	0.299707	-8.42777	9.36619e-16	2.92362e-13	24.2825	0.271806	0.443126	0.17132	17	33672921	R	II		IGR	opensea	IGR-opensea		TRUE	TRUE
cg11335335	-0.216633	0.3124	-8.40801	1.0775e-15	3.31481e-13	24.1441	0.277119	0.493752	0.216633	11	637885	F	II	DRD4	Body	island	Body-island	chr11:636906-640628	NA	TRUE		rs12720390
cg08076830	-0.148927	0.283847	-8.40782	1.07898e-15	3.31638e-13	24.1427	0.259593	0.40852	0.148927	18	44774923	R	II		IGR	island	IGR-island	chr18:44772992-44775577	NA	NA
cg17966192	-0.198018	0.283463	-8.39912	1.14751e-15	3.4955e-13	24.0819	0.251214	0.449233	0.198018	2	108994116	F	II	SULT1C4	TSS1500	opensea	TSS1500-opensea		NA	TRUE
cg02732252	-0.182798	0.24767	-8.39446	1.18603e-15	3.59357e-13	24.0492	0.2179	0.400698	0.182798	16	3068014	F	I	CLDN6	5'UTR	island	5'UTR-island	chr16:3067521-3068358	TRUE	NA
cg26018382	-0.170662	0.270076	-8.37672	1.34468e-15	4.02063e-13	23.9252	0.242282	0.412944	0.170662	1	220983793	R	II	MOSC1	Body	opensea	Body-opensea		TRUE	NA
cg16733705	-0.181201	0.270313	-8.37554	1.35591e-15	4.05066e-13	23.917	0.240803	0.422004	0.181201	12	85667616	R	I		IGR	opensea	IGR-opensea		NA	NA
cg14203118	-0.220569	0.225398	-8.35635	1.55283e-15	4.53171e-13	23.783	0.189477	0.410046	0.220569	8	144680893	F	I	EEF1D	TSS1500	island	TSS1500-island	chr8:144679237-144681851	NA	NA
cg02571816	-0.237104	0.213237	-8.35275	1.59272e-15	4.62833e-13	23.7579	0.174623	0.411727	0.237104	19	38747378	R	I	PPP1R14A	TSS1500	island	TSS1500-island	chr19:38746638-38747379	TRUE	NA
cg21234471	-0.159721	0.313113	-8.33446	1.8121e-15	5.18622e-13	23.6304	0.287101	0.446823	0.159721	9	92023797	F	II	SEMA4D	5'UTR	opensea	5'UTR-opensea		NA	TRUE
cg08574629	-0.191372	0.314814	-8.29335	2.41996e-15	6.72712e-13	23.3446	0.283648	0.47502	0.191372	1	155290542	F	II	RUSC1	TSS200	shore	TSS200-shore	chr1:155290606-155291001	NA	NA		rs12407073
cg23951961	-0.204066	0.291268	-8.2909	2.46189e-15	6.82228e-13	23.3276	0.258035	0.462101	0.204066	4	42154912	F	I	BEND4	TSS200	island	TSS200-island	chr4:42152766-42154984	TRUE	NA		rs4461553
cg13914004	-0.157931	0.283379	-8.27174	2.8162e-15	7.68567e-13	23.1948	0.257659	0.41559	0.157931	9	130659670	F	II	ST6GALNAC6	Body	shore	Body-shore	chr9:130661107-130662047	NA	NA
cg06791446	-0.185516	0.317918	-8.27148	2.8214e-15	7.6937e-13	23.193	0.287705	0.473221	0.185516	10	123355268	F	II	FGFR2	5'UTR	shore	5'UTR-shore	chr10:123356616-123358285	NA	NA
cg09761040	-0.207264	0.264546	-8.26794	2.89231e-15	7.85564e-13	23.1685	0.230792	0.438056	0.207264	19	13209981	R	II	LYL1	3'UTR	island	3'UTR-island	chr19:13208343-13210525	NA	NA
cg18168101	-0.229401	0.293115	-8.2674	2.90324e-15	7.87675e-13	23.1647	0.255755	0.485157	0.229401	8	104153627	F	I	C8orf56	TSS200	shore	TSS200-shore	chr8:104152726-104153390	NA	NA
cg27586487	-0.163095	0.275759	-8.26644	2.92283e-15	7.90703e-13	23.1581	0.249198	0.412293	0.163095	10	79687289	F	II	LOC100128292	Body	shore	Body-shore	chr10:79685719-79686507	NA	NA
cg22417733	-0.177068	0.259676	-8.26356	2.98249e-15	8.04292e-13	23.1381	0.23084	0.407908	0.177068	6	153303409	R	II	FBXO5	5'UTR	island	5'UTR-island	chr6:153303408-153304973	NA	NA
cg26394257	-0.16638	0.28514	-8.26293	2.99583e-15	8.06613e-13	23.1337	0.258044	0.424424	0.16638	8	38964993	R	II	ADAM32	TSS200	shore	TSS200-shore	chr8:38965013-38965423	NA	NA
cg23285825	-0.120813	0.30125	-8.26029	3.05166e-15	8.20348e-13	23.1155	0.281574	0.402387	0.120813	5	178016595	F	II	COL23A1	Body	island	Body-island	chr5:178016558-178017670	TRUE	NA
cg03514086	-0.164747	0.300117	-8.24399	3.42076e-15	9.03887e-13	23.0027	0.273287	0.438034	0.164747	12	118313817	R	II	KSR2	Body	opensea	Body-opensea		NA	NA
cg14157435	-0.251413	0.327233	-8.24324	3.43855e-15	9.07884e-13	22.9976	0.286289	0.537702	0.251413	2	206628692	F	I	NRP2	Body	opensea	Body-opensea		TRUE	TRUE
cg18735956	-0.24526	0.311155	-8.2342	3.66315e-15	9.58278e-13	22.9351	0.271213	0.516473	0.24526	6	34113908	F	I		IGR	island	IGR-island	chr6:34111735-34113944	TRUE	NA
cg27142536	-0.173435	0.29003	-8.23242	3.709e-15	9.68785e-13	22.9228	0.261784	0.435219	0.173435	11	20618198	R	II		IGR	island	IGR-island	chr11:20618197-20619920	NA	NA
cg18361098	-0.24179	0.321632	-8.23144	3.73451e-15	9.73956e-13	22.916	0.282254	0.524045	0.24179	14	37136391	F	II	PAX9	Body	shore	Body-shore	chr14:37135513-37136348	NA	NA
cg05200540	-0.173243	0.306461	-8.20132	4.60877e-15	1.1794e-12	22.7083	0.278247	0.45149	0.173243	10	103985853	R	II	ELOVL3	TSS1500	island	TSS1500-island	chr10:103985852-103986246	TRUE	TRUE
cg27466845	-0.209148	0.242272	-8.19499	4.81662e-15	1.22615e-12	22.6647	0.208211	0.417359	0.209148	11	64397734	F	I	NRXN2	Body	island	Body-island	chr11:64397644-64398016	NA	NA		rs71579865
cg06321998	-0.203694	0.259564	-8.19154	4.93406e-15	1.24859e-12	22.6409	0.226391	0.430086	0.203694	6	27173991	F	II		IGR	opensea	IGR-opensea		NA	NA
cg19216792	-0.134153	0.301966	-8.18538	5.15017e-15	1.29653e-12	22.5986	0.280118	0.414271	0.134153	7	26897202	F	II	SKAP2	Body	opensea	Body-opensea		NA	NA
cg15244049	-0.164966	0.290084	-8.17953	5.3645e-15	1.34651e-12	22.5583	0.263218	0.428184	0.164966	6	10883376	R	II	GCM2	TSS1500	shore	TSS1500-shore	chr6:10881846-10882051	NA	NA
cg14971320	-0.208567	0.285238	-8.17875	5.39353e-15	1.3528e-12	22.553	0.251272	0.459838	0.208567	10	43699070	F	I	RASGEF1A	Body	shore	Body-shore	chr10:43697777-43698177	TRUE	NA
cg16038120	-0.242003	0.306054	-8.1724	5.63752e-15	1.40573e-12	22.5093	0.266642	0.508644	0.242003	14	29235196	F	I	FOXG1	TSS1500	island	TSS1500-island	chr14:29234889-29235908	NA	TRUE
cg15133719	-0.161142	0.288178	-8.16829	5.80081e-15	1.44012e-12	22.4811	0.261935	0.423077	0.161142	2	223163804	R	II	PAX3	TSS200	island	TSS200-island	chr2:223162946-223163912	TRUE	NA
cg18241962	-0.214497	0.275214	-8.16497	5.93665e-15	1.46531e-12	22.4583	0.240281	0.454778	0.214497	17	75385432	R	I	2022-09-09	5'UTR	opensea	5'UTR-opensea		TRUE	NA
cg19177627	-0.166001	0.305741	-8.16182	6.06808e-15	1.49127e-12	22.4366	0.278706	0.444708	0.166001	2	63274709	R	II	LOC100132215	Body	island	Body-island	chr2:63274475-63279430	NA	TRUE
cg11021940	-0.169294	0.294052	-8.1611	6.09827e-15	1.49653e-12	22.4317	0.266481	0.435775	0.169294	5	115299475	R	I	LVRN	Body	shore	Body-shore	chr5:115297607-115298093	NA	NA
cg23926820	-0.197581	0.28852	-8.15787	6.2367e-15	1.52283e-12	22.4096	0.256342	0.453923	0.197581	12	81694451	F	II	PPFIA2	Body	opensea	Body-opensea		NA	NA
cg21579274	-0.212672	0.27287	-8.15315	6.4448e-15	1.56914e-12	22.3772	0.238235	0.450907	0.212672	12	115138445	R	II		IGR	island	IGR-island	chr12:115137774-115138475	NA	TRUE
cg12510458	-0.217351	0.273703	-8.15164	6.51307e-15	1.58125e-12	22.3668	0.238306	0.455658	0.217351	12	115138058	R	I		IGR	island	IGR-island	chr12:115137774-115138475	NA	TRUE
cg00965469	-0.181404	0.279233	-8.15152	6.51841e-15	1.58142e-12	22.366	0.24969	0.431094	0.181404	6	31649469	F	II	LY6G5C	TSS1500	shore	TSS1500-shore	chr6:31650648-31651292	NA	NA
cg13261825	-0.215473	0.326966	-8.14414	6.86103e-15	1.65278e-12	22.3154	0.291875	0.507347	0.215473	10	98939742	F	II	SLIT1	Body	opensea	Body-opensea		TRUE	NA
cg25298161	-0.156474	0.282205	-8.14336	6.89857e-15	1.65947e-12	22.31	0.256722	0.413195	0.156474	15	41806135	F	II	LTK	TSS200	shore	TSS200-shore	chr15:41803443-41805531	TRUE	NA
cg26190890	-0.260058	0.333033	-8.13223	7.45221e-15	1.78259e-12	22.2338	0.290681	0.550739	0.260058	6	27107718	R	I	HIST1H2BK	3'UTR	shore	3'UTR-shore	chr6:27107138-27107394	NA	NA
cg16374999	-0.206288	0.3315	-8.11597	8.34163e-15	1.96909e-12	22.1224	0.297905	0.504193	0.206288	12	49688980	F	I	PRPH	5'UTR	island	5'UTR-island	chr12:49688873-49691360	NA	NA		rs57451017
cg14772800	-0.147783	0.299263	-8.11459	8.42137e-15	1.98653e-12	22.1131	0.275196	0.422978	0.147783	3	127796115	F	II		IGR	island	IGR-island	chr3:127794369-127796136	NA	TRUE
cg02646491	-0.205511	0.299342	-8.10978	8.70655e-15	2.04672e-12	22.0802	0.265873	0.471384	0.205511	11	2890710	R	I	KCNQ1DN	TSS1500	island	TSS1500-island	chr11:2890388-2891337	NA	NA
cg06564388	-0.161074	0.288545	-8.10189	9.19546e-15	2.14685e-12	22.0262	0.262313	0.423387	0.161074	5	153855257	F	I	HAND1	3'UTR	island	3'UTR-island	chr5:153855190-153856128	NA	NA		rs75412180
cg21415530	-0.144148	0.317201	-8.09977	9.33143e-15	2.17413e-12	22.0117	0.293725	0.437873	0.144148	8	140715802	R	II	KCNK9	TSS1500	island	TSS1500-island	chr8:140714585-140718259	NA	NA
cg19184878	-0.149213	0.293361	-8.09594	9.58163e-15	2.2233e-12	21.9856	0.26906	0.418273	0.149213	12	133345086	F	II		IGR	shelf	IGR-shelf	chr12:133340880-133341114	TRUE	NA
cg03975755	-0.219249	0.335552	-8.09507	9.63978e-15	2.23376e-12	21.9796	0.299845	0.519094	0.219249	17	7077709	F	II	ASGR1	Body	island	Body-island	chr17:7077021-7077888	TRUE	NA		rs34809354
cg08253651	-0.235193	0.254421	-8.08763	1.01485e-14	2.3405e-12	21.9289	0.216118	0.451311	0.235193	12	96252105	R	I	SNRPF	TSS1500	island	TSS1500-island	chr12:96252020-96252246	NA	NA
cg07769790	-0.14791	0.295532	-8.07293	1.12332e-14	2.56119e-12	21.8286	0.271444	0.419354	0.14791	15	83317281	R	II	CPEB1	TSS1500	island	TSS1500-island	chr15:83315116-83317541	NA	NA
cg02037307	-0.222884	0.245673	-8.06582	1.17978e-14	2.67384e-12	21.7802	0.209375	0.432259	0.222884	5	134363562	R	I	PITX1	3'UTR	island	3'UTR-island	chr5:134363092-134365146	NA	TRUE
cg22175873	-0.169406	0.308797	-8.06167	1.21404e-14	2.74311e-12	21.752	0.281208	0.450613	0.169406	5	140801482	R	II	PCDHGA4	Body	shore	Body-shore	chr5:140802399-140802832	TRUE	NA
cg00481350	-0.139438	0.321039	-8.05438	1.27669e-14	2.863e-12	21.7023	0.298331	0.437769	0.139438	4	113432595	F	II		IGR	island	IGR-island	chr4:113431825-113432596	NA	NA		rs75055618
cg13023623	-0.216557	0.283509	-8.05308	1.28817e-14	2.88686e-12	21.6935	0.248241	0.464798	0.216557	14	57276257	R	I	OTX2	5'UTR	island	5'UTR-island	chr14:57274607-57276840	NA	NA
cg06299997	-0.221635	0.300657	-8.05185	1.29915e-14	2.90572e-12	21.6851	0.264562	0.486197	0.221635	7	94023557	F	I	COL1A2	TSS1500	opensea	TSS1500-opensea		NA	NA
cg26695123	-0.197837	0.240219	-8.05115	1.30543e-14	2.91785e-12	21.6803	0.207999	0.405836	0.197837	12	54132220	F	I		IGR	island	IGR-island	chr12:54132148-54132353	TRUE	NA
cg17297238	-0.127788	0.294009	-8.04743	1.33924e-14	2.98572e-12	21.6551	0.273197	0.400985	0.127788	5	140871590	F	II	PCDHGA4	Body	island	Body-island	chr5:140871064-140872335	NA	NA
cg20698924	-0.209613	0.244565	-8.04743	1.33929e-14	2.98572e-12	21.655	0.210428	0.420041	0.209613	15	28344730	F	I	OCA2	TSS1500	shore	TSS1500-shore	chr15:28344188-28344489	NA	NA		rs28595435
cg19358493	-0.173006	0.280714	-8.04689	1.34426e-14	2.99484e-12	21.6514	0.252538	0.425544	0.173006	10	119300942	R	II	EMX2	TSS1500	shore	TSS1500-shore	chr10:119301321-119305368	NA	NA
cg25742246	-0.218029	0.232303	-8.04366	1.37453e-14	3.0528e-12	21.6294	0.196795	0.414824	0.218029	1	214153460	F	I		IGR	island	IGR-island	chr1:214153214-214153668	NA	NA
cg21195256	-0.220205	0.223811	-8.04183	1.39194e-14	3.08092e-12	21.617	0.187949	0.408154	0.220205	14	29244278	R	I	C14orf23	Body	shore	Body-shore	chr14:29243403-29243763	NA	TRUE
cg24524285	-0.210314	0.271978	-8.03261	1.48315e-14	3.25114e-12	21.5543	0.237727	0.448041	0.210314	11	64405919	R	I	NRXN2	Body	island	Body-island	chr11:64405451-64406006	TRUE	NA
cg22044002	-0.175346	0.276257	-8.0255	1.55747e-14	3.38358e-12	21.5061	0.2477	0.423047	0.175346	10	94825547	R	II	CYP26C1	Body	island	Body-island	chr10:94825546-94826320	NA	TRUE
cg18143296	-0.154149	0.293657	-8.02432	1.57023e-14	3.40697e-12	21.498	0.268553	0.422702	0.154149	3	157812763	F	II		IGR	island	IGR-island	chr3:157812053-157812764	NA	NA
cg07197785	-0.20249	0.249152	-8.01807	1.63916e-14	3.53626e-12	21.4556	0.216175	0.418665	0.20249	1	111813690	R	I		IGR	island	IGR-island	chr1:111813411-111813853	NA	TRUE
cg12549600	-0.195759	0.240711	-8.01198	1.70911e-14	3.65709e-12	21.4144	0.20883	0.404589	0.195759	1	113287034	F	I		IGR	island	IGR-island	chr1:113286332-113287172	TRUE	TRUE		rs12124416
cg15299835	-0.17618	0.283298	-8.00811	1.75515e-14	3.74386e-12	21.3881	0.254605	0.430785	0.17618	11	66034835	R	I	KLC2	3'UTR	island	3'UTR-island	chr11:66034751-66035054	NA	NA
cg04974062	-0.239564	0.331418	-8.00173	1.83381e-14	3.90186e-12	21.3449	0.292403	0.531968	0.239564	6	100056787	F	I	PRDM13	Body	shore	Body-shore	chr6:100054686-100054988	NA	NA
cg10305789	-0.187024	0.254487	-7.98588	2.04436e-14	4.30686e-12	21.2376	0.224029	0.411053	0.187024	20	37434167	F	I	PPP1R16B	TSS200	shore	TSS200-shore	chr20:37434206-37435592	TRUE	NA
cg07964848	-0.178871	0.251147	-7.98492	2.05787e-14	4.32963e-12	21.2311	0.222017	0.400888	0.178871	10	28035894	R	II	MKX	TSS1500	shore	TSS1500-shore	chr10:28030182-28035211	NA	NA
cg14947429	-0.204199	0.305709	-7.98484	2.05898e-14	4.32963e-12	21.2306	0.272454	0.476653	0.204199	10	28036151	R	II	MKX	TSS1500	shore	TSS1500-shore	chr10:28030182-28035211	NA	NA
cg06235653	-0.21784	0.252171	-7.98225	2.09589e-14	4.3991e-12	21.213	0.216694	0.434534	0.21784	16	2287161	R	I	DNASE1L2	Body	island	Body-island	chr16:2286600-2288073	NA	TRUE
cg10580056	-0.182546	0.281224	-7.98023	2.12513e-14	4.45224e-12	21.1994	0.251495	0.434041	0.182546	15	35086928	F	I	ACTC1	Body	opensea	Body-opensea		NA	NA
cg07830160	-0.22914	0.223929	-7.97977	2.13179e-14	4.46345e-12	21.1963	0.186612	0.415752	0.22914	1	159880327	F	I		IGR	opensea	IGR-opensea		TRUE	TRUE
cg07153665	-0.163677	0.325134	-7.97732	2.16779e-14	4.51664e-12	21.1798	0.298478	0.462154	0.163677	16	66613206	R	I	CMTM2	TSS200	island	TSS200-island	chr16:66612749-66613412	NA	NA
cg18278424	-0.123222	0.30506	-7.95964	2.44663e-14	5.03299e-12	21.0604	0.284993	0.408214	0.123222	17	75473667	F	II	2022-09-09	Body	opensea	Body-opensea		TRUE	NA		rs74851328
cg16642281	-0.208699	0.249286	-7.95639	2.50174e-14	5.13398e-12	21.0384	0.215298	0.423997	0.208699	4	109034555	F	II	LEF1	Body	opensea	Body-opensea		NA	TRUE
cg18077971	-0.255859	0.302735	-7.95469	2.53087e-14	5.18751e-12	21.0269	0.261066	0.516925	0.255859	2	223164867	F	I	PAX3	TSS1500	shore	TSS1500-shore	chr2:223162946-223163912	NA	TRUE		rs45506598
cg18612255	-0.192106	0.308874	-7.93728	2.85061e-14	5.75634e-12	20.9096	0.277588	0.469693	0.192106	12	1770715	R	I		IGR	island	IGR-island	chr12:1770701-1771476	NA	NA
cg24672173	-0.135694	0.294634	-7.93536	2.88818e-14	5.81154e-12	20.8966	0.272536	0.40823	0.135694	3	40657199	F	I		IGR	island	IGR-island	chr3:40657159-40657395	NA	TRUE
cg24884142	-0.174642	0.256535	-7.93326	2.92986e-14	5.885e-12	20.8825	0.228093	0.402735	0.174642	1	119532056	F	I	TBX15	1stExon	island	1stExon-island	chr1:119531991-119532196	NA	TRUE		rs75870087
cg04121261	-0.120159	0.307504	-7.91036	3.42489e-14	6.74421e-12	20.7285	0.287935	0.408094	0.120159	18	12038580	F	II		IGR	island	IGR-island	chr18:12038413-12039359	NA	NA
cg19657174	-0.209778	0.313655	-7.90181	3.63027e-14	7.09534e-12	20.671	0.279491	0.489269	0.209778	22	19746268	R	I	TBX1	5'UTR	island	5'UTR-island	chr22:19746155-19746369	NA	TRUE
cg06523224	-0.210026	0.277379	-7.89857	3.71119e-14	7.2245e-12	20.6493	0.243175	0.453201	0.210026	15	83953883	F	I	BNC1	TSS1500	island	TSS1500-island	chr15:83951980-83953930	TRUE	NA
cg24192660	-0.172982	0.267615	-7.84847	5.21488e-14	9.75076e-12	20.3137	0.239444	0.412426	0.172982	19	17439877	F	I	ANO8	Body	island	Body-island	chr19:17438054-17440318	NA	NA
cg18349298	-0.176885	0.308686	-7.84717	5.26112e-14	9.82645e-12	20.305	0.279879	0.456765	0.176885	3	158450550	F	I	RARRES1	TSS1500	island	TSS1500-island	chr3:158449795-158450597	TRUE	TRUE
cg15912800	-0.177247	0.279177	-7.84707	5.2645e-14	9.82738e-12	20.3044	0.250311	0.427559	0.177247	7	27209197	R	I	MIR196B	TSS200	island	TSS200-island	chr7:27208871-27209616	TRUE	NA
cg14458068	-0.194335	0.282375	-7.8294	5.9336e-14	1.09445e-11	20.1864	0.250726	0.445061	0.194335	5	140772256	F	II	PCDHGA4	Body	shore	Body-shore	chr5:140772385-140772682	NA	NA
cg01843946	-0.210496	0.306756	-7.82215	6.23172e-14	1.14449e-11	20.138	0.272475	0.482971	0.210496	14	37124434	F	I		IGR	shore	IGR-shore	chr14:37125219-37125661	NA	TRUE
cg08430604	-0.204197	0.260726	-7.82048	6.30229e-14	1.15558e-11	20.1269	0.227471	0.431668	0.204197	3	44902960	R	II	MIR564	TSS1500	island	TSS1500-island	chr3:44902959-44903623	NA	NA
cg22300957	-0.150535	0.315141	-7.81916	6.35867e-14	1.16529e-11	20.1181	0.290625	0.44116	0.150535	4	41748857	F	II	PHOX2B	Body	shore	Body-shore	chr4:41749184-41749811	NA	NA
cg17401179	-0.196306	0.257036	-7.80818	6.84843e-14	1.24235e-11	20.0449	0.225066	0.421372	0.196306	5	400517	F	I	AHRR	Body	opensea	Body-opensea		TRUE	TRUE
cg27115721	-0.194565	0.255929	-7.80302	7.0914e-14	1.28166e-11	20.0106	0.224242	0.418807	0.194565	2	16790338	F	I	FAM49A	5'UTR	opensea	5'UTR-opensea		TRUE	NA
cg15015340	-0.164145	0.276556	-7.79186	7.64581e-14	1.3724e-11	19.9363	0.249824	0.413969	0.164145	11	61486220	F	I	DAGLA	5'UTR	shore	5'UTR-shore	chr11:61488132-61488357	TRUE	TRUE
cg08445802	-0.247659	0.329835	-7.77149	8.77025e-14	1.55216e-11	19.801	0.289502	0.537161	0.247659	6	85482612	R	I		IGR	island	IGR-island	chr6:85482569-85484718	NA	NA
cg09659734	-0.167413	0.267769	-7.76997	8.86038e-14	1.5673e-11	19.7909	0.240504	0.407917	0.167413	16	56227065	R	II	DKFZP434H168	Body	shore	Body-shore	chr16:56225255-56226351	NA	NA
cg17951713	-0.165912	0.282603	-7.75554	9.76337e-14	1.71076e-11	19.6953	0.255583	0.421495	0.165912	8	130698161	F	II		IGR	opensea	IGR-opensea		NA	TRUE
cg08691577	-0.168332	0.324722	-7.73746	1.10238e-13	1.90355e-11	19.5755	0.297308	0.46564	0.168332	5	14668489	R	II	FAM105B	Body	shelf	Body-shelf	chr5:14664247-14664989	NA	NA
cg04042468	-0.189706	0.277251	-7.7279	1.17539e-13	2.01736e-11	19.5123	0.246356	0.436062	0.189706	22	43506033	R	I	BIK	TSS1500	island	TSS1500-island	chr22:43505951-43506167	NA	NA
cg06335867	-0.20147	0.326569	-7.71802	1.25584e-13	2.13395e-11	19.447	0.293758	0.495228	0.20147	7	8482325	F	I	NXPH1	Body	island	Body-island	chr7:8481974-8482762	NA	NA
cg22898783	-0.165412	0.299104	-7.71437	1.28692e-13	2.17807e-11	19.4229	0.272165	0.437577	0.165412	2	26204699	R	I	KIF3C	1stExon	island	1stExon-island	chr2:26204554-26205649	NA	NA
cg00055679	-0.12888	0.296969	-7.70242	1.39408e-13	2.33395e-11	19.3441	0.27598	0.40486	0.12888	13	79170430	R	II		IGR	island	IGR-island	chr13:79170114-79171231	TRUE	TRUE
cg09426383	-0.163806	0.270683	-7.69272	1.48754e-13	2.471e-11	19.2801	0.244006	0.407812	0.163806	7	26897182	F	I	SKAP2	Body	opensea	Body-opensea		NA	NA
cg00874990	-0.162818	0.315388	-7.68441	1.57245e-13	2.58933e-11	19.2254	0.288872	0.45169	0.162818	7	156409160	R	I		IGR	island	IGR-island	chr7:156409023-156409294	NA	NA
cg04193160	-0.10798	0.313679	-7.67994	1.62016e-13	2.65763e-11	19.1959	0.296094	0.404074	0.10798	1	228400419	F	II	OBSCN	Body	island	Body-island	chr1:228399471-228402037	NA	NA
cg14686645	-0.181532	0.250171	-7.67329	1.69371e-13	2.75968e-11	19.1522	0.220607	0.402138	0.181532	17	42452426	F	II	ITGA2B	Body	opensea	Body-opensea		TRUE	TRUE		rs76572092
cg05486035	-0.214935	0.235868	-7.66395	1.80253e-13	2.91497e-11	19.0908	0.200865	0.415799	0.214935	16	56697088	R	II		IGR	island	IGR-island	chr16:56696892-56697293	NA	NA
cg22659676	-0.140131	0.314498	-7.66394	1.8027e-13	2.91497e-11	19.0907	0.291676	0.431807	0.140131	5	139525919	R	I		IGR	island	IGR-island	chr5:139525537-139526227	TRUE	TRUE
cg14514569	-0.16946	0.29765	-7.63942	2.12251e-13	3.35714e-11	18.9298	0.270053	0.439512	0.16946	9	14346276	R	II		IGR	island	IGR-island	chr9:14346265-14348149	NA	NA
cg27079118	-0.154634	0.288027	-7.63596	2.17181e-13	3.42253e-11	18.9071	0.262843	0.417478	0.154634	7	128809298	R	II		IGR	island	IGR-island	chr7:128809089-128809393	TRUE	TRUE
cg06198398	-0.243873	0.25948	-7.6286	2.28085e-13	3.57288e-11	18.8588	0.219764	0.463637	0.243873	18	44526707	R	II	KATNAL2	TSS200	shore	TSS200-shore	chr18:44526866-44527137	TRUE	TRUE
cg03343571	-0.215965	0.309182	-7.62534	2.33069e-13	3.64212e-11	18.8375	0.274011	0.489976	0.215965	6	30039175	F	I	RNF39	Body	island	Body-island	chr6:30038881-30039477	NA	NA		rs34779657
cg17310600	-0.13707	0.301745	-7.62012	2.41293e-13	3.75391e-11	18.8034	0.279422	0.416491	0.13707	4	165305334	F	II	2022-03-01	TSS1500	shore	TSS1500-shore	chr4:165304328-165305177	NA	NA
cg14006318	-0.149608	0.280686	-7.61684	2.46617e-13	3.83324e-11	18.7819	0.256321	0.405929	0.149608	9	139971464	R	II	UAP1L1	TSS1500	shore	TSS1500-shore	chr9:139971499-139973965	NA	NA
cg26520930	-0.176865	0.316068	-7.61285	2.53223e-13	3.92697e-11	18.7558	0.287264	0.464129	0.176865	1	41250117	F	I	KCNQ4	Body	island	Body-island	chr1:41249090-41250161	NA	NA		rs12035854	rs79364948
cg07327468	-0.164389	0.275563	-7.60933	2.5922e-13	4.01043e-11	18.7327	0.248791	0.413179	0.164389	6	133561765	F	II	EYA4	TSS1500	shore	TSS1500-shore	chr6:133562086-133563586	TRUE	NA
cg25764105	-0.196459	0.327448	-7.60099	2.73949e-13	4.2043e-11	18.6783	0.295453	0.491912	0.196459	11	31817810	R	II	PAX6	Body	shelf	Body-shelf	chr11:31820060-31821416	NA	NA
cg02892286	-0.186785	0.27216	-7.59815	2.79163e-13	4.27094e-11	18.6597	0.241741	0.428526	0.186785	1	214153377	F	I		IGR	island	IGR-island	chr1:214153214-214153668	NA	NA
cg15235798	-0.2072	0.279293	-7.59287	2.89109e-13	4.39941e-11	18.6252	0.245549	0.452749	0.2072	13	112720244	F	I		IGR	shore	IGR-shore	chr13:112720564-112723582	NA	NA
cg07420163	-0.182714	0.247342	-7.58997	2.94717e-13	4.4688e-11	18.6063	0.217586	0.4003	0.182714	16	89778301	R	I	C16orf7	Body	island	Body-island	chr16:89777018-89778789	NA	TRUE	high-CpG:88305743-88305804
cg06973615	-0.180327	0.286784	-7.58564	3.03292e-13	4.58251e-11	18.578	0.257417	0.437743	0.180327	2	175208761	F	I		IGR	island	IGR-island	chr2:175208415-175209076	NA	NA
cg11931731	-0.294396	0.346691	-7.58471	3.0516e-13	4.60665e-11	18.572	0.298746	0.593142	0.294396	18	44527026	R	I	KATNAL2	5'UTR	island	5'UTR-island	chr18:44526866-44527137	TRUE	TRUE
cg23015138	-0.141123	0.313496	-7.58396	3.0668e-13	4.62549e-11	18.5671	0.290513	0.431636	0.141123	17	2756341	F	II	RAP1GAP2	Body	island	Body-island	chr17:2756101-2757938	NA	NA		rs2157870
cg05329888	-0.186024	0.256991	-7.57122	3.3365e-13	4.98594e-11	18.484	0.226696	0.41272	0.186024	22	50968312	F	I	TYMP	5'UTR	island	5'UTR-island	chr22:50963608-50970768	NA	NA	high-CpG:49315064-49315705
cg26151467	-0.200502	0.27531	-7.56434	3.49161e-13	5.19496e-11	18.4393	0.242656	0.443158	0.200502	13	112724221	R	II	SOX1	1stExon	shore	1stExon-shore	chr13:112720564-112723582	NA	NA
cg05404698	-0.252957	0.255517	-7.56375	3.50527e-13	5.21073e-11	18.4354	0.214321	0.467278	0.252957	6	28956247	R	I		IGR	island	IGR-island	chr6:28956106-28956578	NA	NA
cg03440556	-0.196465	0.326757	-7.55913	3.61405e-13	5.34678e-11	18.4053	0.294761	0.491226	0.196465	10	102107757	R	I	SCD	Body	shore	Body-shore	chr10:102106182-102107722	NA	NA
cg22442168	-0.150904	0.283083	-7.55576	3.69533e-13	5.44576e-11	18.3834	0.258508	0.409411	0.150904	18	74535634	F	II	ZNF236	TSS1500	island	TSS1500-island	chr18:74533809-74535905	NA	NA		rs78139920
cg12049236	-0.15348	0.28723	-7.54384	3.99779e-13	5.8435e-11	18.3059	0.262235	0.415715	0.15348	14	38057893	F	II		IGR	shore	IGR-shore	chr14:38057138-38057798	NA	NA
cg20192747	-0.14283	0.296237	-7.52721	4.46094e-13	6.47605e-11	18.1979	0.272976	0.415807	0.14283	18	44774846	F	I		IGR	island	IGR-island	chr18:44772992-44775577	NA	NA
cg04069951	-0.151724	0.306989	-7.52131	4.63754e-13	6.69789e-11	18.1596	0.28228	0.434004	0.151724	11	2398336	F	I	CD81	TSS1500	island	TSS1500-island	chr11:2398223-2399598	NA	NA
cg08521677	-0.221483	0.275486	-7.51997	4.67848e-13	6.74874e-11	18.151	0.239416	0.460899	0.221483	17	8054688	R	I	PER1	5'UTR	island	5'UTR-island	chr17:8054550-8055835	NA	NA
cg04467618	-0.134505	0.292001	-7.5162	4.796e-13	6.90365e-11	18.1266	0.270096	0.404601	0.134505	6	134210946	F	II	TCF21	1stExon	island	1stExon-island	chr6:134210639-134211218	TRUE	NA		rs78733835
cg14752838	-0.244849	0.276914	-7.5035	5.2137e-13	7.42487e-11	18.0443	0.237039	0.481888	0.244849	7	76828885	F	I	FGL2	1stExon	opensea	1stExon-opensea		NA	TRUE
cg08857729	-0.19213	0.317902	-7.49554	5.49366e-13	7.79112e-11	17.9928	0.286612	0.478742	0.19213	1	67217826	F	I	TCTEX1D1	TSS1500	shore	TSS1500-shore	chr1:67218079-67218293	NA	TRUE			rs61780944
cg08661469	-0.207414	0.32262	-7.4922	5.61535e-13	7.93967e-11	17.9712	0.288841	0.496255	0.207414	17	72732823	F	I	RAB37	TSS200	shore	TSS200-shore	chr17:72732848-72733545	TRUE	TRUE		rs56326549
cg10521153	-0.205093	0.290863	-7.4904	5.68215e-13	8.0134e-11	17.9596	0.257462	0.462555	0.205093	1	91307077	F	I		IGR	opensea	IGR-opensea		NA	TRUE		rs79315946	rs34997604
cg02720566	-0.135251	0.288031	-7.48101	6.04338e-13	8.45637e-11	17.8988	0.266004	0.401255	0.135251	19	18230196	F	II	MAST3	Body	shore	Body-shore	chr19:18228622-18229284	NA	NA
cg24719321	-0.178868	0.255995	-7.48025	6.07361e-13	8.49169e-11	17.8939	0.226865	0.405733	0.178868	11	122850490	R	II	BSX	Body	shore	Body-shore	chr11:122852411-122852699	NA	NA
cg15229275	-0.186298	0.271981	-7.46806	6.57873e-13	9.09716e-11	17.8153	0.241641	0.427939	0.186298	19	46800054	R	I	HIF3A	TSS1500	island	TSS1500-island	chr19:46800053-46800603	TRUE	NA
cg05096751	-0.180558	0.321932	-7.45006	7.40116e-13	1.00871e-10	17.6993	0.292527	0.473085	0.180558	12	115137775	R	II		IGR	island	IGR-island	chr12:115137774-115138475	NA	TRUE
cg02582940	-0.180534	0.295652	-7.42288	8.83856e-13	1.18612e-10	17.5245	0.266251	0.446785	0.180534	2	97308417	F	II	FER1L5	TSS200	opensea	TSS200-opensea		TRUE	NA
cg04981492	-0.185135	0.300456	-7.42275	8.84636e-13	1.18669e-10	17.5236	0.270306	0.45544	0.185135	19	15218713	R	II	SYDE1	Body	shore	Body-shore	chr19:15217951-15218617	NA	NA
cg25884399	-0.20959	0.258223	-7.41411	9.35871e-13	1.25051e-10	17.4682	0.22409	0.43368	0.20959	9	139237461	R	II	GPSM1	Body	island	Body-island	chr9:139236776-139237518	NA	TRUE
cg24962827	-0.136545	0.315068	-7.40307	1.00565e-12	1.33019e-10	17.3974	0.29283	0.429375	0.136545	3	24262634	F	I	THRB	Body	opensea	Body-opensea		TRUE	TRUE
cg24114014	-0.22986	0.260485	-7.39576	1.05465e-12	1.38533e-10	17.3505	0.22305	0.452911	0.22986	6	28584167	F	I		IGR	island	IGR-island	chr6:28583934-28584289	NA	NA
cg20248866	-0.130927	0.318389	-7.39475	1.0616e-12	1.39231e-10	17.3441	0.297067	0.427993	0.130927	17	79869748	R	II	PCYT2	TSS1500	island	TSS1500-island	chr17:79868687-79869811	NA	NA
cg02304584	-0.170029	0.298676	-7.39411	1.06605e-12	1.39761e-10	17.3399	0.270986	0.441015	0.170029	6	31650790	R	II		IGR	island	IGR-island	chr6:31650648-31651292	TRUE	NA
cg20556517	-0.217986	0.258916	-7.39252	1.07715e-12	1.40999e-10	17.3298	0.223415	0.441401	0.217986	19	18540330	R	I	SSBP4	Body	island	Body-island	chr19:18539781-18540341	NA	NA
cg22694818	-0.153628	0.297186	-7.39192	1.08134e-12	1.41494e-10	17.3259	0.272167	0.425795	0.153628	1	75595970	F	I	LHX8	5'UTR	island	5'UTR-island	chr1:75595813-75596162	NA	TRUE			rs41289230
cg18207741	-0.186238	0.277596	-7.3889	1.10277e-12	1.4391e-10	17.3066	0.247266	0.433504	0.186238	15	60294120	F	II		IGR	shore	IGR-shore	chr15:60291879-60292167	NA	NA
cg14410589	-0.183737	0.299902	-7.38835	1.1067e-12	1.44368e-10	17.3031	0.269979	0.453716	0.183737	9	14346834	F	II		IGR	island	IGR-island	chr9:14346265-14348149	NA	NA
cg18547371	-0.19519	0.238912	-7.38177	1.15505e-12	1.50043e-10	17.261	0.207124	0.402313	0.19519	19	18539843	R	I	SSBP4	Body	island	Body-island	chr19:18539781-18540341	TRUE	NA
cg18713028	-0.152852	0.293317	-7.38142	1.15769e-12	1.50264e-10	17.2588	0.268424	0.421276	0.152852	12	54329935	F	II		IGR	shelf	IGR-shelf	chr12:54332805-54333731	NA	NA		rs1867299
cg01641792	-0.274922	0.284341	-7.38137	1.15807e-12	1.50264e-10	17.2584	0.239568	0.51449	0.274922	19	10572362	R	I	PDE4A	Body	opensea	Body-opensea		NA	TRUE
cg27534671	-0.209678	0.29872	-7.33393	1.57509e-12	1.97241e-10	16.9557	0.264573	0.474251	0.209678	13	52979688	R	II	THSD1	5'UTR	shore	5'UTR-shore	chr13:52979999-52980586	TRUE	NA
cg11729934	-0.133633	0.315065	-7.32162	1.70548e-12	2.11319e-10	16.8774	0.293302	0.426935	0.133633	6	1601693	R	II		IGR	island	IGR-island	chr6:1601624-1602138	NA	NA
cg27480727	-0.174816	0.303328	-7.31739	1.75277e-12	2.16392e-10	16.8505	0.274858	0.449674	0.174816	2	223164831	R	II	PAX3	TSS1500	shore	TSS1500-shore	chr2:223162946-223163912	NA	TRUE
cg09175843	-0.206636	0.282493	-7.31637	1.76439e-12	2.1751e-10	16.844	0.24884	0.455477	0.206636	2	70313417	R	I	PCBP1	TSS1500	island	TSS1500-island	chr2:70313200-70315490	NA	NA	high-CpG:70166903-70166922
cg08273957	-0.191776	0.284537	-7.3152	1.77771e-12	2.18884e-10	16.8366	0.253305	0.445081	0.191776	14	29227941	R	II		IGR	opensea	IGR-opensea		NA	NA
cg06496222	-0.11271	0.314532	-7.29141	2.07252e-12	2.50869e-10	16.6856	0.296176	0.408886	0.11271	16	57181668	R	II	CPNE2	3'UTR	opensea	3'UTR-opensea		NA	TRUE			rs76615840
cg15690342	-0.223665	0.253472	-7.28152	2.20882e-12	2.65388e-10	16.6229	0.217046	0.440711	0.223665	5	72594851	R	I		IGR	island	IGR-island	chr5:72594147-72595808	TRUE	NA
cg03743720	-0.142237	0.305697	-7.27585	2.29088e-12	2.74667e-10	16.587	0.282533	0.42477	0.142237	2	241460002	R	I	ANKMY1	Body	island	Body-island	chr2:241459632-241460047	NA	TRUE
cg03957481	-0.194279	0.323087	-7.26312	2.48616e-12	2.95071e-10	16.5065	0.291448	0.485727	0.194279	22	50986962	F	I	KLHDC7B	1stExon	island	1stExon-island	chr22:50984972-50988141	NA	NA
cg07382347	-0.236061	0.322472	-7.26232	2.49903e-12	2.96392e-10	16.5014	0.284028	0.520089	0.236061	6	30039408	R	I	RNF39	Body	island	Body-island	chr6:30038881-30039477	NA	NA
cg25942450	-0.133626	0.294551	-7.24384	2.81371e-12	3.29089e-10	16.3848	0.272789	0.406415	0.133626	5	170736251	R	II	TLX3	TSS200	island	TSS200-island	chr5:170735169-170739863	NA	NA
cg11749828	-0.126912	0.319745	-7.23949	2.8933e-12	3.36905e-10	16.3573	0.299076	0.425989	0.126912	19	35531150	R	II	SCN1B	3'UTR	shore	3'UTR-shore	chr19:35531780-35531991	TRUE	NA			rs72550263
cg10286969	-0.213946	0.265145	-7.23516	2.97454e-12	3.45339e-10	16.3301	0.230302	0.444248	0.213946	16	2765843	F	I	PRSS27	Body	island	Body-island	chr16:2765619-2765855	TRUE	NA
cg10495754	-0.135143	0.300375	-7.23296	3.0168e-12	3.4953e-10	16.3162	0.278366	0.413509	0.135143	17	27039058	R	II	PROCA1	TSS200	shore	TSS200-shore	chr17:27038084-27038919	NA	TRUE
cg12991050	-0.180809	0.309055	-7.23169	3.04155e-12	3.52278e-10	16.3082	0.279609	0.460418	0.180809	5	87979504	F	II	LOC645323	Body	shore	Body-shore	chr5:87980878-87981272	NA	NA
cg03146625	-0.232831	0.28373	-7.22476	3.17945e-12	3.65888e-10	16.2645	0.245811	0.478642	0.232831	12	54448729	F	I	HOXC4	Body	shore	Body-shore	chr12:54447744-54448091	NA	NA
cg07561894	-0.201495	0.281098	-7.22392	3.19668e-12	3.67194e-10	16.2592	0.248283	0.449778	0.201495	19	18540208	R	II	SSBP4	Body	island	Body-island	chr19:18539781-18540341	TRUE	NA
cg23818888	-0.126651	0.318622	-7.21203	3.44924e-12	3.92955e-10	16.1844	0.297996	0.424648	0.126651	10	79687200	R	II	LOC100128292	Body	shore	Body-shore	chr10:79685719-79686507	NA	NA
cg12707135	-0.176269	0.269693	-7.20974	3.50013e-12	3.98087e-10	16.17	0.240986	0.417255	0.176269	6	28945182	F	II		IGR	opensea	IGR-opensea		NA	NA		rs77314036
cg04522045	-0.205275	0.310298	-7.19263	3.90415e-12	4.37902e-10	16.0626	0.276867	0.482142	0.205275	2	172958324	F	I		IGR	shore	IGR-shore	chr2:172959267-172962054	NA	NA
cg24184636	-0.154837	0.308088	-7.18904	3.99458e-12	4.47016e-10	16.04	0.282871	0.437709	0.154837	8	25906789	F	II		IGR	shore	IGR-shore	chr8:25900562-25905842	NA	TRUE
cg05050657	-0.204569	0.308725	-7.17776	4.29228e-12	4.76885e-10	15.9693	0.275409	0.479979	0.204569	1	46957105	R	I		IGR	island	IGR-island	chr1:46954793-46957121	NA	NA
cg02925601	-0.171768	0.257062	-7.17578	4.34694e-12	4.82015e-10	15.9569	0.229088	0.400856	0.171768	6	27648605	R	II		IGR	shore	IGR-shore	chr6:27647793-27648005	NA	NA
cg19645221	-0.128916	0.293811	-7.16735	4.58667e-12	5.04821e-10	15.9041	0.272816	0.401732	0.128916	14	38058284	F	II		IGR	shore	IGR-shore	chr14:38057138-38057798	NA	NA
cg15869718	-0.151681	0.308065	-7.16422	4.67891e-12	5.13812e-10	15.8845	0.283362	0.435043	0.151681	14	100751572	F	I		IGR	shore	IGR-shore	chr14:100751672-100752339	NA	NA
cg24375409	-0.214189	0.227846	-7.1567	4.90796e-12	5.35624e-10	15.8375	0.192964	0.407153	0.214189	1	38200920	F	I	EPHA10	Body	island	Body-island	chr1:38200919-38201200	NA	NA
cg22494035	-0.127636	0.307658	-7.15379	4.99965e-12	5.43605e-10	15.8193	0.286872	0.414508	0.127636	15	74537819	R	II	CCDC33	Body	island	Body-island	chr15:74537809-74538114	NA	NA
cg04939673	-0.118051	0.307234	-7.15104	5.08771e-12	5.51947e-10	15.8021	0.288008	0.406059	0.118051	4	184019125	F	II	C4orf38	Body	island	Body-island	chr4:184018830-184021379	NA	NA
cg00495775	-0.113683	0.317081	-7.14694	5.22219e-12	5.65277e-10	15.7765	0.298567	0.41225	0.113683	2	176972041	R	II	HOXD11	TSS200	island	TSS200-island	chr2:176971706-176972305	NA	NA	high-CpG:176679921-176680354		rs2736846
cg01331772	-0.174577	0.303859	-7.13539	5.61933e-12	6.02146e-10	15.7044	0.275428	0.450005	0.174577	2	131094827	F	II		IGR	opensea	IGR-opensea		NA	NA
cg22234962	-0.1683	0.295942	-7.13265	5.71786e-12	6.1136e-10	15.6873	0.268533	0.436833	0.1683	1	155291297	F	II	RUSC1	5'UTR	shore	5'UTR-shore	chr1:155292469-155295433	TRUE	TRUE		rs76196862
cg23468130	-0.162226	0.30787	-7.12829	5.87806e-12	6.26522e-10	15.6602	0.28145	0.443676	0.162226	7	114562060	R	II	MDFIC	TSS200	shore	TSS200-shore	chr7:114562170-114563193	TRUE	NA
cg01821058	-0.183052	0.248534	-7.12819	5.88181e-12	6.267e-10	15.6595	0.218722	0.401774	0.183052	16	55512870	R	I	MMP2	TSS1500	shore	TSS1500-shore	chr16:55513220-55513526	TRUE	NA	high-CpG:54070302-54070824
cg02923264	-0.186456	0.280818	-7.12235	6.10356e-12	6.47521e-10	15.6231	0.250452	0.436908	0.186456	22	30901647	F	I	SEC14L4	1stExon	island	1stExon-island	chr22:30901242-30901744	TRUE	NA
cg04643145	-0.193398	0.260259	-7.1109	6.56266e-12	6.90211e-10	15.5518	0.228763	0.422161	0.193398	4	94753403	R	I		IGR	shelf	IGR-shelf	chr4:94755786-94756310	NA	NA
cg19808205	-0.16163	0.301282	-7.10411	6.85057e-12	7.16732e-10	15.5096	0.274959	0.436589	0.16163	1	67217984	F	I	TCTEX1D1	TSS200	shore	TSS200-shore	chr1:67218079-67218293	NA	TRUE		rs500905
cg01757124	-0.166577	0.265808	-7.10222	6.93286e-12	7.23343e-10	15.4979	0.23868	0.405257	0.166577	17	76320916	R	I		IGR	opensea	IGR-opensea		TRUE	TRUE
cg08704562	-0.172212	0.281098	-7.09596	7.2127e-12	7.49558e-10	15.459	0.253052	0.425264	0.172212	19	38886789	F	I	SPRED3	3'UTR	shore	3'UTR-shore	chr19:38885233-38885505	NA	NA
cg10997718	-0.152307	0.276032	-7.09421	7.29309e-12	7.56989e-10	15.4481	0.251228	0.403535	0.152307	2	162275690	F	II	TBR1	Body	shore	Body-shore	chr2:162273294-162273725	NA	NA
cg24459409	-0.178701	0.285971	-7.08364	7.79657e-12	8.02649e-10	15.3824	0.256868	0.435569	0.178701	19	46504412	R	II	CCDC61	Body	shore	Body-shore	chr19:46504108-46504330	TRUE	TRUE
cg00220294	-0.129206	0.320739	-7.0737	8.30122e-12	8.48452e-10	15.3208	0.299697	0.428903	0.129206	16	54322494	F	II		IGR	island	IGR-island	chr16:54317821-54324604	NA	NA		rs78579431
cg26577252	-0.233446	0.267543	-7.06999	8.49748e-12	8.64623e-10	15.2978	0.229525	0.462972	0.233446	15	99212332	F	II	IGF1R	Body	opensea	Body-opensea		TRUE	TRUE		rs74851630
cg16491362	-0.114835	0.314841	-7.06741	8.63644e-12	8.77421e-10	15.2819	0.296139	0.410974	0.114835	1	19665070	F	II		IGR	island	IGR-island	chr1:19665010-19665276	NA	TRUE
cg01815538	-0.160863	0.28206	-7.06004	9.04718e-12	9.14278e-10	15.2362	0.255862	0.416726	0.160863	6	100054615	F	II	PRDM13	TSS200	shore	TSS200-shore	chr6:100054686-100054988	NA	NA
cg26328335	-0.248483	0.331021	-7.0552	9.32672e-12	9.38908e-10	15.2063	0.290554	0.539037	0.248483	12	50354840	F	I	AQP5	TSS1500	island	TSS1500-island	chr12:50354839-50356163	NA	NA
cg04645150	-0.219969	0.220168	-7.05367	9.41728e-12	9.45791e-10	15.1968	0.184345	0.404314	0.219969	6	28584172	F	I		IGR	island	IGR-island	chr6:28583934-28584289	NA	NA
cg17603689	-0.146494	0.294358	-7.03132	1.08377e-11	1.07202e-09	15.0587	0.270501	0.416995	0.146494	1	50883013	R	I		IGR	island	IGR-island	chr1:50882997-50883426	NA	NA
cg25508679	-0.202878	0.32667	-7.01206	1.22293e-11	1.19271e-09	14.94	0.29363	0.496508	0.202878	6	28956403	F	II		IGR	island	IGR-island	chr6:28956106-28956578	NA	NA		rs3129792
cg10893095	-0.195244	0.255064	-6.99787	1.33651e-11	1.28984e-09	14.8527	0.223267	0.418511	0.195244	6	85478296	F	I		IGR	opensea	IGR-opensea		NA	NA		rs9341997
cg18727102	-0.175112	0.258168	-6.99599	1.35232e-11	1.30359e-09	14.8412	0.22965	0.404762	0.175112	6	166298493	R	II		IGR	opensea	IGR-opensea		TRUE	TRUE
cg16457574	-0.147667	0.276714	-6.98926	1.41046e-11	1.3522e-09	14.7998	0.252665	0.400332	0.147667	11	124628493	F	II	ESAM	Body	island	Body-island	chr11:124628367-124629590	TRUE	NA
cg17583946	-0.135646	0.309199	-6.98923	1.4107e-11	1.3522e-09	14.7996	0.287109	0.422755	0.135646	2	63275034	F	II	LOC100132215	TSS200	island	TSS200-island	chr2:63274475-63279430	NA	NA
cg23555120	-0.160699	0.309185	-6.98861	1.41624e-11	1.35611e-09	14.7958	0.283014	0.443713	0.160699	12	106533863	R	II	NUAK1	TSS200	shore	TSS200-shore	chr12:106532106-106533696	NA	NA
cg10695105	-0.171855	0.262799	-6.9884	1.41807e-11	1.35691e-09	14.7945	0.234811	0.406666	0.171855	12	49943166	R	I	KCNH3	Body	island	Body-island	chr12:49942786-49943435	TRUE	TRUE
cg05542681	-0.239701	0.307436	-6.97587	1.53353e-11	1.45647e-09	14.7176	0.268399	0.5081	0.239701	16	744328	R	I	FBXL16	Body	island	Body-island	chr16:743924-745943	TRUE	NA
cg05529506	-0.221405	0.334275	-6.96982	1.59256e-11	1.50581e-09	14.6805	0.298218	0.519623	0.221405	18	44526867	R	II	KATNAL2	1stExon	island	1stExon-island	chr18:44526866-44527137	TRUE	TRUE
cg14258143	-0.163244	0.3075	-6.96796	1.61114e-11	1.52043e-09	14.6691	0.280914	0.444158	0.163244	1	32714146	F	I	FAM167B	Body	island	Body-island	chr1:32713918-32714186	TRUE	NA		rs11576044
cg25138553	-0.194186	0.310584	-6.96538	1.6372e-11	1.54076e-09	14.6534	0.278959	0.473145	0.194186	1	22223841	F	II	HSPG2	Body	opensea	Body-opensea		TRUE	NA
cg11213574	-0.222332	0.227771	-6.95427	1.75464e-11	1.63458e-09	14.5853	0.191563	0.413894	0.222332	22	50623692	F	I	TRABD	TSS1500	island	TSS1500-island	chr22:50623164-50625226	NA	TRUE
cg26465611	-0.135727	0.30281	-6.93079	2.03058e-11	1.85712e-09	14.4418	0.280706	0.416433	0.135727	5	126626719	F	II	MEGF10	5'UTR	island	5'UTR-island	chr5:126626053-126626901	NA	TRUE
cg15341124	-0.133162	0.29256	-6.91555	2.23215e-11	2.0241e-09	14.3489	0.270873	0.404035	0.133162	14	102027734	R	I	DIO3	5'UTR	island	5'UTR-island	chr14:102025989-102031567	NA	NA
cg07016258	-0.160241	0.298676	-6.911	2.29599e-11	2.07537e-09	14.3212	0.272579	0.43282	0.160241	15	83953929	F	I	BNC1	TSS1500	island	TSS1500-island	chr15:83951980-83953930	NA	NA
cg02097120	-0.141135	0.284901	-6.90869	2.32905e-11	2.10358e-09	14.3071	0.261916	0.403051	0.141135	1	154492952	R	II	TDRD10	Body	opensea	Body-opensea		NA	NA
cg02488942	-0.128299	0.296535	-6.90466	2.38804e-11	2.14945e-09	14.2825	0.275641	0.403939	0.128299	2	105480687	R	I		IGR	island	IGR-island	chr2:105480197-105480760	NA	NA
cg19106932	-0.20675	0.324014	-6.9037	2.40233e-11	2.16003e-09	14.2767	0.290344	0.497094	0.20675	17	61926700	R	I		IGR	island	IGR-island	chr17:61926232-61926943	NA	NA
cg06747330	-0.153547	0.298419	-6.89952	2.46526e-11	2.20614e-09	14.2513	0.273413	0.42696	0.153547	19	50861923	F	II	NAPSA	Body	island	Body-island	chr19:50861773-50862083	TRUE	NA
cg15979173	-0.144311	0.304006	-6.89362	2.55698e-11	2.27805e-09	14.2154	0.280504	0.424814	0.144311	1	91182128	F	I	BARHL2	1stExon	island	1stExon-island	chr1:91182097-91182364	NA	NA
cg16108230	-0.163775	0.316443	-6.89142	2.5921e-11	2.30632e-09	14.202	0.289771	0.453546	0.163775	6	117584815	R	I		IGR	island	IGR-island	chr6:117584584-117584816	NA	NA
cg00035316	-0.176301	0.26855	-6.88296	2.73121e-11	2.40997e-09	14.1507	0.239838	0.416139	0.176301	2	176993017	F	I	HOXD8	TSS1500	island	TSS1500-island	chr2:176992950-176993186	NA	NA
cg21191365	-0.171379	0.318262	-6.88253	2.73853e-11	2.41579e-09	14.1481	0.290352	0.461731	0.171379	14	90529014	F	II	KCNK13	Body	shore	Body-shore	chr14:90526696-90528951	NA	NA		rs41286552
cg07691306	-0.189874	0.310338	-6.86981	2.96251e-11	2.58594e-09	14.0709	0.279416	0.469289	0.189874	19	953575	R	I	ARID3A	Body	shelf	Body-shelf	chr19:950020-950370	TRUE	TRUE
cg01236132	-0.136946	0.318049	-6.85902	3.16642e-11	2.74008e-09	14.0055	0.295747	0.432692	0.136946	13	112723581	F	II	SOX1	1stExon	island	1stExon-island	chr13:112720564-112723582	NA	NA
cg14395444	-0.146023	0.299752	-6.85188	3.30885e-11	2.85103e-09	13.9623	0.275971	0.421994	0.146023	12	2800182	F	I	CACNA1C	Body	island	Body-island	chr12:2800139-2801062	NA	NA
cg14410016	-0.145645	0.294157	-6.84284	3.49839e-11	2.98716e-09	13.9076	0.270438	0.416083	0.145645	2	176986659	F	I	HOXD9	TSS1500	island	TSS1500-island	chr2:176986424-176988291	NA	TRUE
cg25270886	-0.112483	0.31333	-6.83688	3.62914e-11	3.08336e-09	13.8716	0.295011	0.407495	0.112483	17	77752742	F	I	CBX2	Body	island	Body-island	chr17:77752051-77752772	NA	NA
cg21174746	-0.180001	0.317865	-6.83484	3.67486e-11	3.11987e-09	13.8593	0.288551	0.468552	0.180001	5	11903296	F	I	CTNND2	Body	shore	Body-shore	chr5:11903550-11904703	NA	NA
cg12318501	-0.22125	0.318613	-6.83421	3.68916e-11	3.12889e-09	13.8555	0.282581	0.503831	0.22125	22	50919512	R	I	ADM2	TSS1500	island	TSS1500-island	chr22:50919453-50920376	NA	NA
cg15731815	-0.155585	0.299104	-6.83061	3.77186e-11	3.1903e-09	13.8337	0.273766	0.42935	0.155585	1	6269260	R	II	RNF207	Body	island	Body-island	chr1:6268820-6269588	TRUE	TRUE
cg15702677	-0.176346	0.275671	-6.82989	3.7886e-11	3.20208e-09	13.8294	0.246952	0.423298	0.176346	2	67442559	F	I		IGR	opensea	IGR-opensea		NA	TRUE
cg22121557	-0.186244	0.305545	-6.82639	3.87086e-11	3.26109e-09	13.8083	0.275214	0.461458	0.186244	6	28584138	F	I		IGR	island	IGR-island	chr6:28583934-28584289	NA	NA
cg13662569	-0.155728	0.270691	-6.81857	4.06144e-11	3.40231e-09	13.7611	0.24533	0.401058	0.155728	4	186577902	F	II	SORBS2	1stExon	opensea	1stExon-opensea		NA	TRUE
cg18093372	-0.215802	0.316769	-6.80233	4.48687e-11	3.71668e-09	13.6633	0.281624	0.497426	0.215802	2	119607603	R	I		IGR	island	IGR-island	chr2:119607378-119607910	NA	NA
cg21131024	-0.197057	0.256975	-6.78715	4.9242e-11	4.03967e-09	13.572	0.224883	0.42194	0.197057	8	104153643	F	I	C8orf56	TSS200	shore	TSS200-shore	chr8:104152726-104153390	NA	NA		rs72671356
cg18920097	-0.135902	0.305994	-6.78213	5.07778e-11	4.14968e-09	13.5419	0.283861	0.419764	0.135902	15	35045695	R	II	GJD2	Body	shore	Body-shore	chr15:35046443-35047480	TRUE	NA
cg01408508	-0.190716	0.298214	-6.78126	5.10481e-11	4.17077e-09	13.5367	0.267155	0.457871	0.190716	20	26188639	R	II		IGR	island	IGR-island	chr20:26188638-26190348	NA	NA			rs6051224
cg01254303	-0.208204	0.260502	-6.77105	5.43359e-11	4.40141e-09	13.4754	0.226594	0.434798	0.208204	12	119592035	F	I	SRRM4	Body	island	Body-island	chr12:119591856-119592176	TRUE	NA
cg26331172	-0.154053	0.300775	-6.76083	5.78346e-11	4.65056e-09	13.4142	0.275687	0.42974	0.154053	1	151118299	R	I	SEMA6C	5'UTR	island	5'UTR-island	chr1:151118049-151119373	NA	NA
cg01957732	-0.195892	0.316902	-6.75626	5.94678e-11	4.77176e-09	13.3868	0.285	0.480892	0.195892	6	133561716	R	II	EYA4	TSS1500	shore	TSS1500-shore	chr6:133562086-133563586	NA	NA
cg15219228	-0.221724	0.256638	-6.75254	6.08339e-11	4.86805e-09	13.3646	0.220529	0.442253	0.221724	6	35479628	F	I	TULP1	Body	island	Body-island	chr6:35479388-35479678	NA	TRUE
cg22241820	-0.166028	0.27934	-6.74439	6.39327e-11	5.07625e-09	13.3158	0.252301	0.41833	0.166028	15	68122574	F	II	LBXCOR1	Body	island	Body-island	chr15:68115485-68122575	NA	NA
cg02015004	-0.160144	0.30463	-6.7409	6.53036e-11	5.16825e-09	13.295	0.27855	0.438693	0.160144	12	53718427	F	II		IGR	shore	IGR-shore	chr12:53718632-53719778	NA	NA		rs17751196
cg00705851	-0.154985	0.296112	-6.73793	6.64977e-11	5.25178e-09	13.2772	0.270871	0.425857	0.154985	16	2581570	R	II	CEMP1	TSS200	shore	TSS200-shore	chr16:2581726-2582648	NA	NA
cg05981335	-0.119253	0.317752	-6.73698	6.68838e-11	5.27738e-09	13.2715	0.298331	0.417584	0.119253	12	81102562	F	II	MYF6	Body	island	Body-island	chr12:81102034-81102716	NA	NA
cg17450733	-0.174523	0.307419	-6.73209	6.89029e-11	5.41913e-09	13.2423	0.278996	0.453519	0.174523	12	45443875	F	II	DBX2	Body	shore	Body-shore	chr12:45444202-45445386	NA	NA			rs74080478
cg24881205	-0.202238	0.282283	-6.7303	6.96557e-11	5.46321e-09	13.2317	0.249347	0.451586	0.202238	7	20826188	R	I	SP8	5'UTR	shore	5'UTR-shore	chr7:20823307-20825662	NA	NA
cg08297751	-0.145487	0.309526	-6.72211	7.32157e-11	5.70176e-09	13.1828	0.285833	0.431319	0.145487	4	174448705	R	I	HAND2	Body	island	Body-island	chr4:174448333-174448845	NA	TRUE
cg04556126	-0.163416	0.306749	-6.72193	7.32936e-11	5.70652e-09	13.1817	0.280136	0.443552	0.163416	3	147106561	R	II	ZIC4	3'UTR	shore	3'UTR-shore	chr3:147108511-147111703	NA	NA
cg00983948	-0.145364	0.302969	-6.69163	8.80863e-11	6.70211e-09	13.0014	0.279296	0.42466	0.145364	6	158937485	F	I		IGR	island	IGR-island	chr6:158937285-158937491	NA	NA
cg08609578	-0.18123	0.271885	-6.6893	8.93398e-11	6.78839e-09	12.9875	0.242371	0.423601	0.18123	6	169828158	F	II		IGR	opensea	IGR-opensea		TRUE	TRUE
cg20910008	-0.217558	0.300738	-6.68818	8.99433e-11	6.82663e-09	12.9809	0.265307	0.482866	0.217558	8	22301378	F	II	PPP3CC	Body	shelf	Body-shelf	chr8:22298112-22299142	NA	NA
cg03597347	-0.132936	0.305082	-6.66845	1.01344e-10	7.59888e-09	12.8639	0.283432	0.416368	0.132936	6	28058909	R	I	ZSCAN12L1	TSS200	opensea	TSS200-opensea		NA	NA
cg07544187	-0.167705	0.278382	-6.66475	1.03637e-10	7.7516e-09	12.8419	0.25107	0.418775	0.167705	19	19651235	F	I	CILP2	Body	island	Body-island	chr19:19650683-19651274	NA	NA
cg14750367	-0.144733	0.302159	-6.65832	1.07739e-10	8.00617e-09	12.8038	0.278588	0.423321	0.144733	8	105257227	F	II	RIMS2	Body	opensea	Body-opensea		NA	NA
cg25036779	-0.146868	0.300649	-6.65398	1.10594e-10	8.18447e-09	12.7782	0.27673	0.423599	0.146868	6	1615236	R	II		IGR	island	IGR-island	chr6:1604606-1615866	NA	NA
cg09082287	-0.172468	0.26138	-6.64177	1.19043e-10	8.73765e-09	12.706	0.233292	0.40576	0.172468	1	65730494	R	II	DNAJC6	5'UTR	shore	5'UTR-shore	chr1:65731411-65731849	NA	NA
cg17495087	-0.193505	0.263557	-6.64087	1.19687e-10	8.7811e-09	12.7007	0.232043	0.425548	0.193505	8	96085689	F	I		IGR	island	IGR-island	chr8:96085269-96085747	NA	NA
cg12157344	-0.198339	0.283874	-6.6406	1.19888e-10	8.7883e-09	12.6991	0.251573	0.449912	0.198339	12	129460967	R	II	GLT1D1	Body	opensea	Body-opensea		NA	NA
cg23279335	-0.154034	0.295959	-6.63671	1.22726e-10	8.9765e-09	12.6761	0.270873	0.424907	0.154034	11	75863631	R	I		IGR	opensea	IGR-opensea		NA	TRUE
cg23676151	-0.14579	0.290836	-6.6331	1.25423e-10	9.1429e-09	12.6548	0.267093	0.412883	0.14579	6	108491372	F	II	NR2E1	Body	island	Body-island	chr6:108491033-108491410	NA	TRUE
cg27009703	-0.159656	0.294106	-6.63134	1.2676e-10	9.23839e-09	12.6444	0.268104	0.427761	0.159656	7	27204894	F	I	HOXA9	1stExon	island	1stExon-island	chr7:27203915-27206462	NA	NA
cg26704078	-0.184399	0.326475	-6.6274	1.298e-10	9.4317e-09	12.6212	0.296444	0.480844	0.184399	18	24131115	F	II	KCTD1	5'UTR	island	5'UTR-island	chr18:24126780-24131138	NA	NA
cg00680551	-0.201459	0.290621	-6.62527	1.31473e-10	9.53699e-09	12.6086	0.257812	0.459271	0.201459	8	103135595	F	II	NCALD	5'UTR	shore	5'UTR-shore	chr8:103135914-103136775	TRUE	TRUE		rs60843996
cg20655070	-0.191184	0.250654	-6.6251	1.31603e-10	9.54437e-09	12.6076	0.219519	0.410703	0.191184	19	40315011	R	I		IGR	island	IGR-island	chr19:40314926-40315144	NA	NA
cg04487296	-0.222058	0.336039	-6.6236	1.32802e-10	9.62522e-09	12.5987	0.299875	0.521933	0.222058	7	149389669	R	I		IGR	island	IGR-island	chr7:149389654-149389976	NA	NA
cg15526708	-0.154078	0.318278	-6.61875	1.3673e-10	9.89307e-09	12.5702	0.293186	0.447263	0.154078	9	101866433	F	II	TGFBR1	TSS1500	shore	TSS1500-shore	chr9:101866994-101868297	NA	NA
cg19463976	-0.169561	0.317477	-6.60991	1.44177e-10	1.03834e-08	12.5182	0.289863	0.459424	0.169561	6	27173633	R	II		IGR	opensea	IGR-opensea		NA	NA
cg01518607	-0.191787	0.277446	-6.60549	1.48061e-10	1.06362e-08	12.4921	0.246212	0.437999	0.191787	6	27235891	F	I		IGR	opensea	IGR-opensea		NA	NA
cg01392518	-0.184606	0.2895	-6.60475	1.48711e-10	1.06716e-08	12.4878	0.259435	0.444041	0.184606	6	166583226	R	II	T	TSS1500	island	TSS1500-island	chr6:166579973-166583423	NA	TRUE
cg08404221	-0.210899	0.310452	-6.6027	1.50554e-10	1.07777e-08	12.4757	0.276105	0.487004	0.210899	19	39523309	F	I	FBXO27	TSS200	shore	TSS200-shore	chr19:39522264-39523227	NA	NA	high-CpG:44214717-44215253	rs640669	rs35414793
cg23746497	-0.167014	0.295131	-6.59867	1.54241e-10	1.10151e-08	12.452	0.267931	0.434945	0.167014	6	105388668	F	I		IGR	island	IGR-island	chr6:105388190-105389545	TRUE	NA
cg01323148	-0.158829	0.285963	-6.59457	1.58078e-10	1.12444e-08	12.4279	0.260097	0.418925	0.158829	2	206551212	R	II	NRP2	Body	island	Body-island	chr2:206549599-206551316	NA	NA
cg27530576	-0.16205	0.285918	-6.59411	1.58511e-10	1.12728e-08	12.4252	0.259527	0.421577	0.16205	6	33401480	R	I	SYNGAP1	Body	opensea	Body-opensea		TRUE	NA
cg25382400	-0.133326	0.317168	-6.59321	1.59364e-10	1.13217e-08	12.42	0.295455	0.42878	0.133326	3	181445514	F	II	SOX2OT	Body	shore	Body-shore	chr3:181444409-181445000	NA	NA
cg10238972	-0.180692	0.325046	-6.55367	2.01867e-10	1.3944e-08	12.1882	0.295619	0.476311	0.180692	6	10398754	R	II	TFAP2A	Body	island	Body-island	chr6:10398573-10398812	NA	NA
cg21207665	-0.192748	0.325834	-6.55314	2.02501e-10	1.39812e-08	12.1852	0.294444	0.487191	0.192748	14	37129342	F	II	PAX9	5'UTR	shore	5'UTR-shore	chr14:37131181-37132785	NA	NA		rs76370425
cg16731811	-0.151026	0.30965	-6.55128	2.0476e-10	1.41001e-08	12.1743	0.285054	0.43608	0.151026	20	21085004	R	I		IGR	shore	IGR-shore	chr20:21086139-21087175	NA	NA
cg26365545	-0.183471	0.328109	-6.55093	2.05188e-10	1.41182e-08	12.1722	0.298229	0.4817	0.183471	5	76932016	F	I	OTP	Body	shore	Body-shore	chr5:76932317-76933523	NA	NA
cg20028470	-0.115931	0.316998	-6.55043	2.05805e-10	1.4152e-08	12.1693	0.298118	0.414049	0.115931	2	27530829	R	II	UCN	5'UTR	island	5'UTR-island	chr2:27529083-27531465	NA	NA
cg07329360	-0.144682	0.287134	-6.54664	2.10502e-10	1.44459e-08	12.1472	0.263571	0.408253	0.144682	11	31841768	F	II		IGR	island	IGR-island	chr11:31841315-31842003	NA	NA
cg20594303	-0.183242	0.25545	-6.53453	2.26249e-10	1.5424e-08	12.0765	0.225608	0.40885	0.183242	10	60680256	F	II		IGR	opensea	IGR-opensea		NA	TRUE		rs10159682
cg19316148	-0.150048	0.282861	-6.53299	2.28333e-10	1.55506e-08	12.0675	0.258425	0.408473	0.150048	1	31846089	F	II	FABP3	TSS200	opensea	TSS200-opensea		TRUE	TRUE
cg14174336	-0.111426	0.313382	-6.52996	2.32494e-10	1.58055e-08	12.0498	0.295235	0.406662	0.111426	16	67208654	R	II	NOL3	Body	island	Body-island	chr16:67208067-67208678	NA	NA
cg07796002	-0.203675	0.306295	-6.52368	2.41335e-10	1.63089e-08	12.0132	0.273125	0.4768	0.203675	19	42392337	R	I	ARHGEF1	Body	shelf	Body-shelf	chr19:42388144-42388723	TRUE	TRUE			rs41306984
cg03457729	-0.180975	0.271945	-6.51603	2.52555e-10	1.69129e-08	11.9687	0.242472	0.423447	0.180975	15	89953295	R	I		IGR	shore	IGR-shore	chr15:89954603-89955182	NA	NA
cg13331354	-0.193969	0.271053	-6.51351	2.56373e-10	1.71215e-08	11.954	0.239463	0.433433	0.193969	19	18539841	R	I	SSBP4	Body	island	Body-island	chr19:18539781-18540341	TRUE	NA
cg07027513	-0.145157	0.281663	-6.5107	2.60681e-10	1.73583e-08	11.9377	0.258023	0.403181	0.145157	18	29265840	F	II	B4GALT6	TSS1500	shore	TSS1500-shore	chr18:29264703-29265504	TRUE	NA
cg24690071	-0.139547	0.321484	-6.50758	2.65551e-10	1.76515e-08	11.9195	0.298758	0.438305	0.139547	13	100635352	F	II	ZIC2	1stExon	island	1stExon-island	chr13:100631752-100635526	NA	NA	high-CpG:99431417-99433361	rs1831992
cg11238542	-0.197278	0.272071	-6.49927	2.78966e-10	1.84353e-08	11.8712	0.239943	0.437221	0.197278	2	64431470	R	II		IGR	opensea	IGR-opensea		NA	TRUE
cg27304020	-0.14866	0.28379	-6.49922	2.79047e-10	1.84371e-08	11.871	0.25958	0.40824	0.14866	6	28956327	R	II		IGR	island	IGR-island	chr6:28956106-28956578	NA	NA
cg18118262	-0.178541	0.264125	-6.49823	2.80697e-10	1.85282e-08	11.8652	0.235048	0.413589	0.178541	5	140800424	R	II	PCDHGA4	Body	shore	Body-shore	chr5:140800760-140801072	TRUE	NA
cg23490638	-0.178073	0.253652	-6.49298	2.89557e-10	1.90503e-08	11.8347	0.224651	0.402724	0.178073	6	28557467	F	II		IGR	shelf	IGR-shelf	chr6:28554863-28555124	NA	NA
cg11464290	-0.129124	0.314154	-6.4914	2.92277e-10	1.92033e-08	11.8256	0.293126	0.422249	0.129124	11	134336408	F	I		IGR	island	IGR-island	chr11:134336292-134336502	NA	NA		rs73591455
cg20760116	-0.161428	0.280269	-6.47298	3.25936e-10	2.10911e-08	11.7188	0.253979	0.415408	0.161428	3	13324924	F	II		IGR	island	IGR-island	chr3:13323438-13324929	NA	NA
cg12821804	-0.201504	0.3322	-6.47221	3.27432e-10	2.11703e-08	11.7143	0.299384	0.500888	0.201504	11	2890705	R	I	KCNQ1DN	TSS1500	island	TSS1500-island	chr11:2890388-2891337	NA	NA
cg03661458	-0.158176	0.297752	-6.46893	3.33838e-10	2.15151e-08	11.6953	0.271992	0.430168	0.158176	2	121334411	F	II		IGR	island	IGR-island	chr2:121334308-121334801	TRUE	NA
cg18120446	-0.141041	0.322826	-6.43917	3.97881e-10	2.50644e-08	11.5234	0.299857	0.440898	0.141041	4	13531076	R	II		IGR	island	IGR-island	chr4:13530847-13531244	NA	NA
cg00445126	-0.13125	0.307513	-6.43596	4.05465e-10	2.5484e-08	11.5049	0.286138	0.417389	0.13125	2	63276010	F	I	LOC100132215	TSS1500	island	TSS1500-island	chr2:63274475-63279430	NA	NA
cg24935217	-0.174545	0.30317	-6.43446	4.09071e-10	2.56791e-08	11.4963	0.274744	0.449289	0.174545	11	34517699	R	I	ELF5	Body	opensea	Body-opensea		NA	NA
cg16903782	-0.158326	0.308497	-6.43089	4.17755e-10	2.6152e-08	11.4757	0.282712	0.441038	0.158326	12	55378654	R	I	KIAA0748	TSS200	opensea	TSS200-opensea		NA	NA
cg20785796	-0.14903	0.301223	-6.42751	4.26137e-10	2.66132e-08	11.4562	0.276952	0.425982	0.14903	2	200326721	R	I	SATB2	TSS1500	island	TSS1500-island	chr2:200320502-200329681	NA	NA
cg24884543	-0.15193	0.291699	-6.41816	4.50212e-10	2.79223e-08	11.4024	0.266956	0.418885	0.15193	18	77139072	R	I		IGR	island	IGR-island	chr18:77138797-77139201	NA	TRUE
cg09236434	-0.165715	0.289473	-6.41316	4.63602e-10	2.86641e-08	11.3737	0.262485	0.4282	0.165715	2	99553642	R	I	C2orf55	TSS1500	island	TSS1500-island	chr2:99552185-99553831	NA	NA
cg14254080	-0.146625	0.282633	-6.4024	4.93809e-10	3.02467e-08	11.3119	0.258754	0.405379	0.146625	2	85106954	F	II	C2orf89	Body	shore	Body-shore	chr2:85107731-85108430	NA	NA
cg18178715	-0.227388	0.274734	-6.40009	5.0056e-10	3.0605e-08	11.2986	0.237702	0.465091	0.227388	1	43795999	F	II		IGR	opensea	IGR-opensea		TRUE	TRUE
cg25071651	-0.140736	0.310026	-6.39261	5.22982e-10	3.18047e-08	11.2557	0.287106	0.427842	0.140736	4	101112317	R	II	DDIT4L	TSS1500	shore	TSS1500-shore	chr4:101111146-101111497	NA	NA
cg08520746	-0.120797	0.311849	-6.38647	5.42124e-10	3.27992e-08	11.2205	0.292176	0.412973	0.120797	2	172945932	F	II		IGR	island	IGR-island	chr2:172945911-172946212	NA	TRUE
cg19513321	-0.181567	0.264368	-6.38237	5.55271e-10	3.35172e-08	11.1971	0.234799	0.416366	0.181567	2	85811432	F	I	VAMP5	TSS200	island	TSS200-island	chr2:85811340-85811855	TRUE	NA
cg18588323	-0.213217	0.291134	-6.37718	5.72381e-10	3.43796e-08	11.1674	0.25641	0.469627	0.213217	15	51385891	R	I	TNFAIP8L3	Body	island	Body-island	chr15:51385861-51387203	TRUE	NA
cg25137711	-0.173892	0.308445	-6.37392	5.83391e-10	3.49362e-08	11.1487	0.280125	0.454017	0.173892	1	48059173	R	I		IGR	island	IGR-island	chr1:48058793-48059230	NA	TRUE
cg01416712	-0.1779	0.3235	-6.36708	6.07181e-10	3.61703e-08	11.1096	0.294527	0.472427	0.1779	4	41750864	R	II	PHOX2B	1stExon	shore	1stExon-shore	chr4:41752280-41752502	NA	NA	low-CpG:41445495-41445695
cg04122873	-0.179649	0.290607	-6.36556	6.12566e-10	3.64462e-08	11.1009	0.26135	0.440999	0.179649	6	28956226	R	II		IGR	island	IGR-island	chr6:28956106-28956578	NA	NA
cg25478600	-0.201502	0.234794	-6.36407	6.17947e-10	3.67153e-08	11.0924	0.201978	0.403479	0.201502	11	2890605	R	I	KCNQ1DN	TSS1500	island	TSS1500-island	chr11:2890388-2891337	NA	NA
cg21785034	-0.186904	0.252209	-6.36289	6.22205e-10	3.69169e-08	11.0857	0.22177	0.408675	0.186904	7	142494439	R	II		IGR	shore	IGR-shore	chr7:142494563-142495248	NA	TRUE
cg07984515	-0.199683	0.276884	-6.36276	6.22659e-10	3.69373e-08	11.0849	0.244364	0.444047	0.199683	12	98793604	R	II		IGR	opensea	IGR-opensea		NA	TRUE
cg09831105	-0.152613	0.295369	-6.36	6.32797e-10	3.748e-08	11.0691	0.270515	0.423128	0.152613	12	99287469	R	I	ANKS1B	Body	shore	Body-shore	chr12:99288222-99289374	NA	NA
cg27587125	-0.139435	0.312887	-6.35923	6.35637e-10	3.76091e-08	11.0647	0.290179	0.429614	0.139435	1	109204207	F	II	C1orf59	TSS200	island	TSS200-island	chr1:109203593-109204378	TRUE	NA
cg24916358	-0.158009	0.288306	-6.35063	6.68304e-10	3.92489e-08	11.0157	0.262573	0.420581	0.158009	10	126315761	F	II	FAM53B	Body	opensea	Body-opensea		TRUE	TRUE
cg25251204	-0.183988	0.289932	-6.33823	7.1835e-10	4.16853e-08	10.945	0.259968	0.443956	0.183988	11	14927456	R	II		IGR	island	IGR-island	chr11:14926471-14927770	NA	NA
cg00456651	-0.176149	0.313044	-6.33589	7.28176e-10	4.22124e-08	10.9317	0.284357	0.460506	0.176149	1	31380425	F	II	SDC3	Body	shore	Body-shore	chr1:31380844-31381078	NA	NA
cg21410991	-0.131929	0.315451	-6.33473	7.33128e-10	4.24634e-08	10.9251	0.293966	0.425895	0.131929	5	50678451	F	II	ISL1	TSS1500	shore	TSS1500-shore	chr5:50678632-50679375	NA	NA
cg24329557	-0.179147	0.281655	-6.33019	7.5273e-10	4.34143e-08	10.8993	0.25248	0.431627	0.179147	6	10882326	R	II	GCM2	TSS1500	shore	TSS1500-shore	chr6:10882926-10883149	NA	NA
cg23889684	-0.209453	0.234942	-6.32395	7.8053e-10	4.47301e-08	10.8638	0.200832	0.410284	0.209453	22	36556813	F	II	APOL3	5'UTR	opensea	5'UTR-opensea		NA	NA		rs132653
cg23619399	-0.171064	0.299564	-6.3221	7.88936e-10	4.51435e-08	10.8533	0.271705	0.44277	0.171064	13	79169753	R	II		IGR	shore	IGR-shore	chr13:79170114-79171231	NA	NA			rs76469467
cg20268039	-0.117144	0.310996	-6.32104	7.93807e-10	4.53836e-08	10.8473	0.291918	0.409062	0.117144	7	25900167	F	II		IGR	shore	IGR-shore	chr7:25902121-25902472	NA	NA
cg03323067	-0.175559	0.297686	-6.31163	8.38359e-10	4.75247e-08	10.7938	0.269095	0.444654	0.175559	2	218767655	F	II	TNS1	5'UTR	opensea	5'UTR-opensea		TRUE	TRUE
cg13304350	-0.169756	0.269235	-6.3113	8.39989e-10	4.75934e-08	10.7919	0.241589	0.411345	0.169756	17	43084426	F	I		IGR	opensea	IGR-opensea		NA	TRUE		rs75353403
cg08148891	-0.134737	0.311494	-6.30592	8.66591e-10	4.88753e-08	10.7614	0.289551	0.424289	0.134737	11	13030309	R	II	RASSF10	TSS1500	shore	TSS1500-shore	chr11:13030330-13032584	TRUE	NA
cg18185648	-0.140445	0.289419	-6.28916	9.54942e-10	5.30658e-08	10.6664	0.266547	0.406992	0.140445	1	94561065	F	II	ABCA4	Body	opensea	Body-opensea		NA	TRUE
cg07945733	-0.153495	0.313509	-6.27683	1.02546e-09	5.64416e-08	10.5967	0.288512	0.442006	0.153495	10	118429485	F	I	C10orf82	TSS200	island	TSS200-island	chr10:118429430-118429853	NA	NA		rs2921959
cg27306787	-0.203347	0.326854	-6.27604	1.03015e-09	5.66538e-08	10.5923	0.293738	0.497085	0.203347	22	19879176	F	I	TXNRD2	Body	opensea	Body-opensea		NA	TRUE
cg17108064	-0.158792	0.317481	-6.26762	1.08145e-09	5.89896e-08	10.5447	0.291621	0.450413	0.158792	15	78857060	R	II	CHRNA5	TSS1500	shore	TSS1500-shore	chr15:78857725-78858269	NA	NA
cg13738144	-0.123762	0.30575	-6.25948	1.13343e-09	6.15099e-08	10.4988	0.285595	0.409356	0.123762	6	100054723	F	I	PRDM13	1stExon	island	1stExon-island	chr6:100054686-100054988	NA	NA
cg14253517	-0.12822	0.30063	-6.25471	1.16501e-09	6.29033e-08	10.4719	0.279749	0.407969	0.12822	5	140810726	F	II	PCDHGA4	Body	island	Body-island	chr5:140810494-140812617	NA	NA		rs17097300
cg04470557	-0.175963	0.304525	-6.24834	1.20858e-09	6.4886e-08	10.436	0.275868	0.451831	0.175963	5	131630995	R	II	SLC22A4	Body	shore	Body-shore	chr5:131629230-131630797	NA	NA
cg09451457	-0.161826	0.303873	-6.23454	1.30839e-09	6.96415e-08	10.3584	0.277518	0.439345	0.161826	5	87440246	R	I		IGR	shelf	IGR-shelf	chr5:87437095-87437505	NA	NA
cg01635878	-0.155783	0.284619	-6.23226	1.32567e-09	7.04402e-08	10.3456	0.259249	0.415032	0.155783	4	56502849	F	II	NMU	TSS1500	shore	TSS1500-shore	chr4:56501912-56502523	NA	TRUE
cg21571658	-0.226863	0.265495	-6.22802	1.35835e-09	7.19187e-08	10.3218	0.228549	0.455412	0.226863	15	70785399	F	II		IGR	opensea	IGR-opensea		TRUE	NA
cg14643264	-0.201192	0.315661	-6.22781	1.35997e-09	7.1971e-08	10.3206	0.282896	0.484088	0.201192	9	27408242	F	II	MOBKL2B	Body	opensea	Body-opensea		NA	NA
cg24889694	-0.149267	0.311076	-6.22356	1.39353e-09	7.34193e-08	10.2967	0.286766	0.436034	0.149267	8	101522535	R	II		IGR	opensea	IGR-opensea		TRUE	TRUE
cg06476685	-0.165281	0.288687	-6.21492	1.46435e-09	7.67561e-08	10.2483	0.26177	0.427051	0.165281	2	241459638	F	II	ANKMY1	Body	island	Body-island	chr2:241459632-241460047	NA	TRUE
cg27454064	-0.152142	0.285373	-6.21235	1.48606e-09	7.77504e-08	10.2339	0.260595	0.412738	0.152142	12	64215611	F	I		IGR	island	IGR-island	chr12:64215499-64215990	NA	NA		rs7308850
cg12602633	-0.167088	0.312318	-6.20839	1.52022e-09	7.92335e-08	10.2117	0.285106	0.452194	0.167088	6	32119691	R	II	PRRT1	1stExon	shore	1stExon-shore	chr6:32118101-32118544	NA	TRUE	high-CpG:32227661-32227701
cg18069125	-0.156583	0.274352	-6.20334	1.56482e-09	8.13097e-08	10.1834	0.248852	0.405435	0.156583	20	45439836	R	I		IGR	shore	IGR-shore	chr20:45440084-45440347	NA	NA	high-CpG:44873138-44873250
cg07741162	-0.147469	0.301443	-6.19667	1.62565e-09	8.39456e-08	10.1461	0.277427	0.424896	0.147469	5	122429966	F	II	PRDM6	Body	shore	Body-shore	chr5:122430676-122431443	NA	TRUE
cg25610515	-0.176001	0.306327	-6.1905	1.68402e-09	8.64622e-08	10.1116	0.277664	0.453664	0.176001	1	23495577	R	I	LUZP1	TSS1500	opensea	TSS1500-opensea		TRUE	NA
cg16286735	-0.131166	0.293548	-6.18311	1.75665e-09	8.97182e-08	10.0703	0.272187	0.403353	0.131166	17	45371778	F	II	ITGB3	Body	opensea	Body-opensea		TRUE	TRUE
cg00762160	-0.152706	0.303049	-6.1673	1.92245e-09	9.69227e-08	9.98216	0.27818	0.430885	0.152706	14	37125768	R	I	PAX9	TSS1500	shore	TSS1500-shore	chr14:37126786-37128274	NA	NA
cg17164063	-0.191234	0.309183	-6.16463	1.952e-09	9.82527e-08	9.96725	0.278039	0.469274	0.191234	1	218330093	R	II		IGR	opensea	IGR-opensea		NA	TRUE
cg02428056	-0.111273	0.31102	-6.16322	1.96773e-09	9.88544e-08	9.95941	0.292899	0.404172	0.111273	14	37125872	R	II	PAX9	TSS1500	shore	TSS1500-shore	chr14:37126786-37128274	NA	NA
cg07220448	-0.112719	0.305652	-6.15957	2.00906e-09	1.00664e-07	9.93909	0.287295	0.400015	0.112719	7	16505592	R	II	SOSTDC1	TSS200	opensea	TSS200-opensea		NA	NA
cg07654012	-0.161913	0.280216	-6.14026	2.24228e-09	1.1077e-07	9.83175	0.253847	0.415761	0.161913	19	384036	R	I		IGR	shore	IGR-shore	chr19:384250-384464	TRUE	NA
cg13239348	-0.15297	0.272238	-6.13806	2.27046e-09	1.11967e-07	9.81954	0.247326	0.400296	0.15297	10	131768533	R	II		IGR	island	IGR-island	chr10:131761169-131771696	NA	TRUE
cg15126179	-0.135537	0.299616	-6.12536	2.4401e-09	1.19127e-07	9.74913	0.277543	0.41308	0.135537	13	79181338	F	I		IGR	island	IGR-island	chr13:79181327-79181614	NA	NA		rs75062203
cg26566898	-0.140549	0.310279	-6.12508	2.44404e-09	1.19249e-07	9.74755	0.287389	0.427939	0.140549	11	117069891	F	I	TAGLN	TSS200	opensea	TSS200-opensea		TRUE	NA		rs17523113
cg20959460	-0.136473	0.297244	-6.1128	2.62008e-09	1.26841e-07	9.67959	0.275018	0.411491	0.136473	5	77253544	F	II		IGR	shore	IGR-shore	chr5:77253832-77254049	NA	NA
cg20367712	-0.12716	0.303829	-6.11136	2.64152e-09	1.27662e-07	9.67163	0.28312	0.41028	0.12716	4	54967809	F	II	GSX2	Body	island	Body-island	chr4:54966163-54968063	NA	TRUE
cg27539986	-0.181492	0.262894	-6.11071	2.65134e-09	1.281e-07	9.668	0.233336	0.414828	0.181492	1	6664103	R	I	KLHL21	TSS1500	shore	TSS1500-shore	chr1:6661776-6663844	NA	NA
cg18451814	-0.155385	0.270499	-6.10106	2.80003e-09	1.34541e-07	9.61469	0.245194	0.400578	0.155385	14	57278188	R	I	OTX2	TSS1500	island	TSS1500-island	chr14:57278068-57278287	NA	NA
cg21146184	-0.163768	0.309008	-6.09344	2.92322e-09	1.39692e-07	9.57262	0.282337	0.446105	0.163768	22	46262436	F	I		IGR	island	IGR-island	chr22:46262065-46263747	TRUE	TRUE		rs55698406
cg12091498	-0.148227	0.284461	-6.07811	3.18729e-09	1.50755e-07	9.48814	0.260321	0.408548	0.148227	12	47226255	R	II		IGR	shore	IGR-shore	chr12:47224912-47225664	NA	NA
cg17686885	-0.151379	0.29533	-6.07388	3.26424e-09	1.53839e-07	9.46483	0.270677	0.422056	0.151379	17	52977769	R	II	TOM1L1	TSS1500	shore	TSS1500-shore	chr17:52977866-52978307	NA	NA
cg21330207	-0.143426	0.303475	-6.06111	3.50749e-09	1.63621e-07	9.39463	0.280117	0.423543	0.143426	18	72916311	R	I	ZADH2	Body	island	Body-island	chr18:72916107-72917233	TRUE	NA
cg27067781	-0.14034	0.299421	-6.04348	3.87285e-09	1.78225e-07	9.29786	0.276566	0.416906	0.14034	6	32116853	R	II	PRRT1	3'UTR	island	3'UTR-island	chr6:32116590-32117229	NA	NA
cg07095230	-0.203622	0.332193	-6.04314	3.88021e-09	1.78516e-07	9.296	0.299032	0.502654	0.203622	17	59480730	F	I	TBX2	Body	island	Body-island	chr17:59473060-59483266	NA	NA
cg13261971	-0.145703	0.308931	-6.0388	3.97599e-09	1.82357e-07	9.27219	0.285202	0.430905	0.145703	2	45231226	R	I		IGR	island	IGR-island	chr2:45231211-45231482	NA	NA
cg03662064	-0.138216	0.287732	-6.03605	4.0377e-09	1.84888e-07	9.25715	0.265223	0.403438	0.138216	13	29069888	F	II	FLT1	TSS1500	island	TSS1500-island	chr13:29067788-29069977	NA	NA		rs61762359
cg20807545	-0.13833	0.315002	-6.03586	4.04191e-09	1.85031e-07	9.25613	0.292474	0.430804	0.13833	16	77469538	R	II	ADAMTS18	TSS1500	shore	TSS1500-shore	chr16:77468309-77469074	NA	NA
cg06000878	-0.141425	0.308589	-6.02748	4.23629e-09	1.92713e-07	9.21027	0.285557	0.426982	0.141425	11	122051193	F	II	LOC399959	Body	opensea	Body-opensea		TRUE	TRUE
cg17030233	-0.117091	0.303769	-6.0249	4.2981e-09	1.95238e-07	9.19612	0.2847	0.401791	0.117091	2	119607573	R	II		IGR	island	IGR-island	chr2:119607378-119607910	NA	NA
cg05127899	-0.181468	0.272491	-6.01427	4.5615e-09	2.05532e-07	9.13805	0.242937	0.424405	0.181468	6	28911474	F	II		IGR	opensea	IGR-opensea		NA	NA
cg09077752	-0.122868	0.307625	-6.00912	4.69462e-09	2.10806e-07	9.10997	0.287615	0.410483	0.122868	11	115631389	R	II		IGR	shore	IGR-shore	chr11:115630398-115631117	NA	NA
cg13413955	-0.146111	0.307748	-6.00222	4.87908e-09	2.1837e-07	9.07234	0.283952	0.430063	0.146111	9	842914	F	I	DMRT1	Body	island	Body-island	chr9:841374-843364	NA	NA		rs80198896
cg12751521	-0.140731	0.30772	-5.99932	4.95875e-09	2.21499e-07	9.05653	0.284801	0.425533	0.140731	12	109711293	R	I		IGR	opensea	IGR-opensea		NA	NA
cg18395917	-0.180042	0.290576	-5.99643	5.0394e-09	2.2466e-07	9.04078	0.261255	0.441297	0.180042	11	76033367	R	I		IGR	island	IGR-island	chr11:76032911-76033392	NA	TRUE
cg24840099	-0.112928	0.317378	-5.98769	5.29113e-09	2.34259e-07	8.9932	0.298987	0.411915	0.112928	4	4864430	F	II	MSX1	Body	shore	Body-shore	chr4:4864456-4864834	NA	NA
cg24258699	-0.168305	0.267194	-5.98145	5.47814e-09	2.41511e-07	8.95929	0.239784	0.408089	0.168305	8	72756901	R	I	MSC	TSS200	shore	TSS200-shore	chr8:72755783-72756667	TRUE	NA
cg19564367	-0.146372	0.294243	-5.98063	5.5034e-09	2.42428e-07	8.95481	0.270405	0.416777	0.146372	4	7941852	F	II	AFAP1	TSS200	island	TSS200-island	chr4:7940563-7941853	NA	NA		rs7655226
cg03422944	-0.11435	0.313803	-5.97713	5.61163e-09	2.46273e-07	8.9358	0.29518	0.40953	0.11435	10	105344723	F	I	NEURL	Body	island	Body-island	chr10:105344173-105345039	TRUE	NA		rs2236209
cg24862514	-0.13015	0.317178	-5.97636	5.6357e-09	2.47107e-07	8.93162	0.295982	0.426132	0.13015	11	44972672	F	I	TP53I11	TSS200	island	TSS200-island	chr11:44971048-44972685	NA	NA			rs35233683
cg25349820	-0.151995	0.311609	-5.95961	6.18549e-09	2.67463e-07	8.84077	0.286855	0.43885	0.151995	22	25346354	R	II		IGR	shore	IGR-shore	chr22:25348151-25349744	NA	NA
cg08772003	-0.132022	0.298734	-5.95813	6.23648e-09	2.69292e-07	8.83276	0.277233	0.409255	0.132022	10	104629869	F	II	AS3MT	Body	shore	Body-shore	chr10:104629038-104629479	TRUE	TRUE
cg13667243	-0.162639	0.29505	-5.95687	6.28042e-09	2.70778e-07	8.82591	0.268563	0.431202	0.162639	5	157001561	F	I	ADAM19	Body	island	Body-island	chr5:157001468-157001756	NA	NA
cg14354895	-0.174106	0.31982	-5.95389	6.38504e-09	2.74455e-07	8.80979	0.291466	0.465572	0.174106	22	50607824	R	II	PANX2	TSS1500	island	TSS1500-island	chr22:50607823-50608040	TRUE	NA
cg24545961	-0.211491	0.25813	-5.95231	6.44145e-09	2.7643e-07	8.8012	0.223687	0.435178	0.211491	13	96205960	R	I	CLDN10	Body	shore	Body-shore	chr13:96204691-96205496	NA	NA			rs78314626
cg11323985	-0.17559	0.310821	-5.94883	6.56707e-09	2.81322e-07	8.78236	0.282224	0.457814	0.17559	8	18541497	F	I	PSD3	Body	opensea	Body-opensea		NA	NA
cg00042837	-0.133448	0.315885	-5.93843	6.95638e-09	2.96027e-07	8.72616	0.294152	0.4276	0.133448	17	37028650	R	II	LASP1	Body	shore	Body-shore	chr17:37025737-37027104	NA	NA
cg04821375	-0.13842	0.302259	-5.93705	7.00995e-09	2.97891e-07	8.71867	0.279716	0.418136	0.13842	17	7227662	R	I	NEURL4	Body	island	Body-island	chr17:7227416-7227698	TRUE	NA
cg01961156	-0.11785	0.314405	-5.9303	7.27661e-09	3.07658e-07	8.68225	0.295212	0.413063	0.11785	12	14135228	F	II		IGR	island	IGR-island	chr12:14134626-14135242	NA	NA		rs1024893
cg04929703	-0.133968	0.308222	-5.92864	7.34374e-09	3.10226e-07	8.67329	0.286404	0.420372	0.133968	1	91300390	R	II		IGR	shore	IGR-shore	chr1:91300979-91301891	NA	TRUE
cg22291627	-0.189079	0.258876	-5.91629	7.86266e-09	3.2921e-07	8.60668	0.228083	0.417162	0.189079	8	116660697	F	I	TRPS1	5'UTR	island	5'UTR-island	chr8:116660432-116660747	NA	NA		rs1997585
cg23845646	-0.139385	0.29688	-5.89623	8.78236e-09	3.62684e-07	8.49877	0.27418	0.413565	0.139385	15	65116194	R	I	PIF1	Body	island	Body-island	chr15:65116013-65116567	NA	NA
cg16524733	-0.169082	0.303048	-5.88982	9.09779e-09	3.74078e-07	8.46436	0.275512	0.444594	0.169082	11	117070046	F	I	TAGLN	5'UTR	opensea	5'UTR-opensea		TRUE	NA
cg18643093	-0.181746	0.293933	-5.87343	9.95541e-09	4.05429e-07	8.3765	0.264334	0.44608	0.181746	5	150521257	F	II	ANXA6	Body	opensea	Body-opensea		NA	TRUE
cg19614321	-0.138551	0.313338	-5.86571	1.03866e-08	4.20427e-07	8.33515	0.290774	0.429326	0.138551	20	4804581	F	II	RASSF2	TSS1500	shore	TSS1500-shore	chr20:4803013-4804146	NA	NA
cg07837187	-0.147197	0.317197	-5.86259	1.05655e-08	4.26656e-07	8.3185	0.293225	0.440422	0.147197	5	116113889	R	II		IGR	opensea	IGR-opensea		NA	TRUE
cg07584066	-0.178116	0.310905	-5.85832	1.08161e-08	4.35846e-07	8.29564	0.281898	0.460014	0.178116	17	57642749	R	I	DHX40	TSS200	island	TSS200-island	chr17:57642720-57643294	NA	NA
cg16735881	-0.153767	0.321088	-5.84467	1.16552e-08	4.64767e-07	8.2228	0.296046	0.449813	0.153767	13	36045352	F	I	NBEA	Body	island	Body-island	chr13:36044844-36045481	NA	NA	high-CpG:34943017-34943354
cg16739441	-0.138239	0.291228	-5.84062	1.19167e-08	4.73755e-07	8.20116	0.268715	0.406954	0.138239	12	21926524	F	II	KCNJ8	Body	opensea	Body-opensea		NA	NA
cg23804620	-0.213127	0.303792	-5.83251	1.24564e-08	4.92339e-07	8.15798	0.269082	0.482209	0.213127	4	6690894	F	I		IGR	opensea	IGR-opensea		TRUE	TRUE		rs79317310
cg04523524	-0.166036	0.267877	-5.82851	1.27313e-08	5.0181e-07	8.1367	0.240837	0.406872	0.166036	4	56502864	F	I	NMU	TSS1500	shore	TSS1500-shore	chr4:56501912-56502523	NA	TRUE
cg01573321	-0.176556	0.261592	-5.81193	1.39363e-08	5.41723e-07	8.04856	0.232839	0.409395	0.176556	8	18744446	F	I	PSD3	Body	opensea	Body-opensea		NA	TRUE
cg06580770	-0.117532	0.309318	-5.81189	1.39393e-08	5.4178e-07	8.04834	0.290177	0.407709	0.117532	6	32054790	R	II	TNXB	Body	shore	Body-shore	chr6:32055067-32055601	TRUE	TRUE
cg10372121	-0.139444	0.287735	-5.8104	1.40526e-08	5.455e-07	8.04045	0.265026	0.40447	0.139444	13	30945876	R	II	LOC100188949	Body	opensea	Body-opensea		NA	TRUE
cg01022219	-0.152005	0.281878	-5.80772	1.42596e-08	5.52589e-07	8.0262	0.257123	0.409128	0.152005	18	13641735	R	I	C18orf1	Body	island	Body-island	chr18:13641584-13642415	TRUE	NA
cg26449586	-0.118961	0.318981	-5.7944	1.53309e-08	5.88022e-07	7.9556	0.299607	0.418568	0.118961	16	67701378	F	II	C16orf86	Body	shore	Body-shore	chr16:67700009-67701354	NA	TRUE
cg16703762	-0.155141	0.305265	-5.79034	1.56729e-08	5.99587e-07	7.93411	0.279999	0.435141	0.155141	5	76932047	F	II	OTP	Body	shore	Body-shore	chr5:76932317-76933523	NA	NA
cg09706122	-0.126803	0.31199	-5.78029	1.65513e-08	6.28395e-07	7.88097	0.291339	0.418142	0.126803	12	54071165	F	II	ATP5G2	TSS1500	island	TSS1500-island	chr12:54071053-54071265	NA	NA
cg03731202	-0.178572	0.300656	-5.77265	1.72513e-08	6.51996e-07	7.84061	0.271574	0.450146	0.178572	1	36574795	R	II		IGR	opensea	IGR-opensea		TRUE	NA
cg08838158	-0.111324	0.314714	-5.7476	1.97547e-08	7.31365e-07	7.7086	0.296584	0.407909	0.111324	2	118594167	F	I		IGR	island	IGR-island	chr2:118593639-118594234	TRUE	NA
cg18186672	-0.188521	0.308654	-5.74038	2.05395e-08	7.57376e-07	7.67065	0.277952	0.466472	0.188521	2	71679841	F	II	DYSF	TSS1500	shore	TSS1500-shore	chr2:71680558-71681276	TRUE	NA
cg09889848	-0.191347	0.25577	-5.73817	2.07864e-08	7.65074e-07	7.65901	0.224608	0.415955	0.191347	10	370009	F	I	DIP2C	Body	shore	Body-shore	chr10:367469-369416	TRUE	TRUE			rs7077451
cg02058408	-0.19269	0.255122	-5.73509	2.11344e-08	7.75704e-07	7.64284	0.223741	0.416431	0.19269	17	20687681	F	I		IGR	island	IGR-island	chr17:20687569-20687913	TRUE	NA	high-CpG:20628155-20628346	rs9891975
cg01889574	-0.19154	0.260951	-5.73191	2.1499e-08	7.87305e-07	7.62618	0.229757	0.421297	0.19154	11	44590889	R	I	CD82	5'UTR	shelf	5'UTR-shelf	chr11:44586602-44587404	TRUE	NA
cg15423872	-0.149645	0.299574	-5.73187	2.15037e-08	7.87393e-07	7.62597	0.275203	0.424848	0.149645	8	58906736	R	II	FAM110B	TSS1500	shore	TSS1500-shore	chr8:58907001-58907822	NA	NA
cg27181349	-0.17819	0.325046	-5.73152	2.15444e-08	7.88545e-07	7.62412	0.296026	0.474217	0.17819	1	36574854	R	I		IGR	opensea	IGR-opensea		TRUE	NA
cg13058710	-0.127963	0.308682	-5.72729	2.20416e-08	8.03315e-07	7.6019	0.287842	0.415805	0.127963	17	70119609	F	II	SOX9	Body	island	Body-island	chr17:70116274-70119998	NA	NA	low-CpG:67631174-67631209
cg25702335	-0.169837	0.297396	-5.72342	2.2505e-08	8.18257e-07	7.58164	0.269737	0.439574	0.169837	13	96205897	R	I	CLDN10	Body	shore	Body-shore	chr13:96204691-96205496	NA	NA
cg18711535	-0.17415	0.292214	-5.72105	2.27948e-08	8.27117e-07	7.56918	0.263852	0.438003	0.17415	15	64736348	F	II	TRIP4	Body	opensea	Body-opensea		TRUE	TRUE		rs57400052
cg14757228	-0.176936	0.289856	-5.71116	2.40396e-08	8.66566e-07	7.5174	0.261041	0.437977	0.176936	6	32116858	R	I	PRRT1	3'UTR	island	3'UTR-island	chr6:32116590-32117229	NA	NA
cg26597727	-0.133319	0.312449	-5.70732	2.454e-08	8.81155e-07	7.49734	0.290737	0.424056	0.133319	19	6482062	R	II	DENND1C	TSS1500	opensea	TSS1500-opensea		NA	NA
cg04483289	-0.147313	0.307469	-5.68528	2.76197e-08	9.76109e-07	7.38223	0.283478	0.430791	0.147313	17	46507857	F	I	SKAP1	TSS1500	shore	TSS1500-shore	chr17:46507344-46507778	NA	NA
cg22340508	-0.153688	0.289206	-5.68188	2.81275e-08	9.91894e-07	7.3645	0.264176	0.417865	0.153688	19	22891978	F	I		IGR	island	IGR-island	chr19:22891846-22892071	NA	NA
cg13816999	-0.126941	0.318533	-5.6762	2.89947e-08	1.01784e-06	7.33494	0.29786	0.424801	0.126941	11	12398883	F	II	PARVA	TSS1500	shore	TSS1500-shore	chr11:12398965-12399863	TRUE	NA		rs76221452
cg25450266	-0.159526	0.317099	-5.67505	2.91732e-08	1.02337e-06	7.32896	0.291119	0.450645	0.159526	19	35494294	R	II	GRAMD1A	Body	shelf	Body-shelf	chr19:35491151-35492020	TRUE	NA
cg26919100	-0.138313	0.297379	-5.67431	2.92886e-08	1.027e-06	7.32512	0.274853	0.413166	0.138313	16	67695516	F	I	PARD6A	Body	island	Body-island	chr16:67693451-67695560	NA	NA
cg08552042	-0.158415	0.291158	-5.66402	3.09453e-08	1.07777e-06	7.27156	0.265359	0.423774	0.158415	16	58058836	F	I	MMP15	TSS1500	island	TSS1500-island	chr16:58058712-58058928	NA	NA
cg26284735	-0.185119	0.249651	-5.658	3.19555e-08	1.10888e-06	7.2403	0.219503	0.404622	0.185119	3	5065165	F	I		IGR	shelf	IGR-shelf	chr3:5068036-5068434	TRUE	NA
cg07419144	-0.174581	0.305639	-5.65407	3.26315e-08	1.1298e-06	7.21992	0.277207	0.451787	0.174581	18	55100658	R	II		IGR	shore	IGR-shore	chr18:55102427-55102708	NA	TRUE
cg03454663	-0.11693	0.305182	-5.64769	3.37613e-08	1.16374e-06	7.1868	0.286139	0.403069	0.11693	3	156848265	R	II		IGR	opensea	IGR-opensea		NA	NA
cg04193970	-0.163049	0.272313	-5.64694	3.38947e-08	1.16793e-06	7.18296	0.245759	0.408808	0.163049	14	38091926	R	I		IGR	island	IGR-island	chr14:38091469-38092176	NA	TRUE
cg10502231	-0.159421	0.313916	-5.63967	3.52339e-08	1.20715e-06	7.14525	0.287953	0.447374	0.159421	1	224363449	R	I		IGR	opensea	IGR-opensea		TRUE	NA
cg03483707	-0.161987	0.297972	-5.63263	3.65778e-08	1.2478e-06	7.10883	0.271591	0.433578	0.161987	15	25513530	R	II	SNORD115-48	TSS1500	opensea	TSS1500-opensea		NA	NA			rs11382635
cg24657523	-0.181832	0.265074	-5.63252	3.65997e-08	1.24818e-06	7.10824	0.235462	0.417294	0.181832	15	48470754	F	I	MYEF2	TSS200	shore	TSS200-shore	chr15:48470007-48470628	TRUE	NA
cg12577850	-0.14835	0.301944	-5.63131	3.68357e-08	1.25497e-06	7.10199	0.277784	0.426134	0.14835	6	139351113	R	II	C6orf115	5'UTR	shore	5'UTR-shore	chr6:139349955-139350740	NA	NA
cg08251815	-0.139537	0.301303	-5.63056	3.69821e-08	1.2585e-06	7.09813	0.278579	0.418115	0.139537	2	85106968	F	II	C2orf89	Body	shore	Body-shore	chr2:85107731-85108430	NA	NA
cg02183671	-0.152318	0.321729	-5.62558	3.7973e-08	1.28664e-06	7.0724	0.296923	0.44924	0.152318	4	15779999	F	I	CD38	1stExon	island	1stExon-island	chr4:15779998-15780729	TRUE	NA	low-CpG:15388985-15389147
cg23060272	-0.120939	0.303715	-5.60578	4.21778e-08	1.41296e-06	6.97023	0.28402	0.404959	0.120939	3	187870863	F	II	LPP	TSS1500	shore	TSS1500-shore	chr3:187871478-187872354	NA	NA	low-CpG:189353537-189353732
cg21526750	-0.161328	0.311535	-5.60518	4.23129e-08	1.41679e-06	6.96712	0.285261	0.446589	0.161328	14	23291749	F	I		IGR	island	IGR-island	chr14:23291689-23292278	TRUE	NA
cg13704531	-0.162058	0.320843	-5.58293	4.75947e-08	1.56853e-06	6.8527	0.294451	0.456509	0.162058	2	106406742	R	II	NCK2	5'UTR	opensea	5'UTR-opensea		TRUE	TRUE
cg09159285	-0.171062	0.315703	-5.58014	4.83021e-08	1.58877e-06	6.83835	0.287844	0.458907	0.171062	1	6664134	F	I	KLHL21	TSS1500	shore	TSS1500-shore	chr1:6661776-6663844	NA	NA
cg12023625	-0.197125	0.264811	-5.56959	5.10652e-08	1.66951e-06	6.78426	0.232708	0.429832	0.197125	6	152623479	F	II	SYNE1	Body	island	Body-island	chr6:152623279-152623480	TRUE	NA
cg09501687	-0.211585	0.280831	-5.56758	5.16082e-08	1.68468e-06	6.77397	0.246373	0.457958	0.211585	5	150169781	R	II	C5orf62	Body	opensea	Body-opensea		TRUE	TRUE
cg24074033	-0.139771	0.319974	-5.56225	5.30784e-08	1.7249e-06	6.74666	0.297211	0.436982	0.139771	11	20180437	R	II	DBX1	Body	shore	Body-shore	chr11:20181200-20182325	TRUE	NA
cg09484019	-0.109344	0.316065	-5.54084	5.93994e-08	1.90494e-06	6.63726	0.298257	0.407601	0.109344	15	90744132	R	II	SEMA4B	TSS1500	island	TSS1500-island	chr15:90744131-90745323	NA	NA
cg19396867	-0.173853	0.32192	-5.5373	6.05136e-08	1.93516e-06	6.6192	0.293607	0.46746	0.173853	19	40314862	F	II		IGR	shore	IGR-shore	chr19:40314926-40315144	NA	NA
cg05513806	-0.164475	0.296742	-5.53728	6.05198e-08	1.93518e-06	6.6191	0.269956	0.434431	0.164475	3	181438216	R	I	SOX2OT	Body	shore	Body-shore	chr3:181437184-181437478	NA	TRUE
cg11744767	-0.13203	0.308176	-5.53405	6.15559e-08	1.96352e-06	6.6026	0.286674	0.418704	0.13203	11	2907672	F	I	CDKN1C	TSS1500	island	TSS1500-island	chr11:2907308-2907675	NA	NA			rs55812657
cg16598600	-0.137741	0.285549	-5.53384	6.16231e-08	1.9653e-06	6.60154	0.263117	0.400857	0.137741	1	50891456	R	I		IGR	island	IGR-island	chr1:50884228-50891471	NA	NA
cg20318096	-0.13558	0.289233	-5.52947	6.30491e-08	2.00477e-06	6.5793	0.267153	0.402733	0.13558	1	31846110	F	II	FABP3	TSS200	opensea	TSS200-opensea		TRUE	TRUE
cg02479773	-0.139654	0.296879	-5.52922	6.31336e-08	2.00671e-06	6.578	0.274135	0.413789	0.139654	8	145747746	F	I	LRRC14	3'UTR	island	3'UTR-island	chr8:145747509-145748682	NA	NA	high-CpG:145718519-145718604
cg12378187	-0.184341	0.326238	-5.52402	6.48758e-08	2.0529e-06	6.55154	0.296216	0.480558	0.184341	3	62355443	R	I	FEZF2	3'UTR	island	3'UTR-island	chr3:62355315-62355534	NA	NA
cg07660236	-0.128208	0.293246	-5.5136	6.85119e-08	2.15336e-06	6.49853	0.272367	0.400575	0.128208	6	28367883	R	II	ZSCAN12	TSS1500	shore	TSS1500-shore	chr6:28367124-28367651	TRUE	NA
cg05754853	-0.188916	0.283249	-5.51316	6.86688e-08	2.1569e-06	6.49631	0.252482	0.441399	0.188916	8	116660506	R	I	TRPS1	5'UTR	island	5'UTR-island	chr8:116660432-116660747	NA	NA
cg18864674	-0.134918	0.314226	-5.5021	7.27545e-08	2.26603e-06	6.44014	0.292254	0.427172	0.134918	1	21058007	R	II	SH2D5	5'UTR	island	5'UTR-island	chr1:21058006-21059366	NA	NA
cg08435131	-0.132525	0.30299	-5.48404	7.99363e-08	2.46115e-06	6.34867	0.281407	0.413933	0.132525	10	81892161	R	I	PLAC9	TSS200	shore	TSS200-shore	chr10:81892222-81892640	TRUE	NA
cg16177732	-0.135685	0.304456	-5.48198	8.07987e-08	2.48389e-06	6.33824	0.282359	0.418044	0.135685	18	10032765	R	II		IGR	island	IGR-island	chr18:10032458-10032907	NA	TRUE
cg07568841	-0.15647	0.306108	-5.47886	8.21192e-08	2.51835e-06	6.32249	0.280626	0.437096	0.15647	7	30362781	F	II	ZNRF2	Body	opensea	Body-opensea		NA	TRUE
cg11861562	-0.166645	0.318887	-5.46826	8.67724e-08	2.64156e-06	6.26895	0.291748	0.458392	0.166645	11	117069780	R	I	TAGLN	TSS1500	opensea	TSS1500-opensea		TRUE	NA
cg05373723	-0.135746	0.29963	-5.46667	8.74925e-08	2.65998e-06	6.26092	0.277523	0.413269	0.135746	4	141347993	F	II	CLGN	5'UTR	shore	5'UTR-shore	chr4:141348042-141348957	TRUE	NA
cg00431549	-0.149349	0.299498	-5.46533	8.81034e-08	2.67611e-06	6.25416	0.275175	0.424524	0.149349	12	15039025	R	II	MGP	TSS200	opensea	TSS200-opensea		NA	NA
cg22774472	-0.150808	0.283994	-5.46519	8.81685e-08	2.67785e-06	6.25344	0.259434	0.410242	0.150808	2	190044636	R	II	COL5A2	TSS200	opensea	TSS200-opensea		NA	NA
cg04538800	-0.15965	0.321566	-5.46177	8.97483e-08	2.71785e-06	6.23619	0.295566	0.455216	0.15965	17	46089331	F	II		IGR	shore	IGR-shore	chr17:46089636-46089851	TRUE	TRUE
cg15959252	-0.162151	0.31737	-5.45931	9.0899e-08	2.74878e-06	6.22382	0.290963	0.453114	0.162151	12	48578724	R	I	C12orf68	3'UTR	shore	3'UTR-shore	chr12:48577361-48578574	NA	NA
cg07367469	-0.136227	0.318823	-5.44508	9.7858e-08	2.92471e-06	6.15217	0.296637	0.432864	0.136227	5	115988245	R	II		IGR	opensea	IGR-opensea		NA	TRUE
cg08533745	-0.164198	0.31597	-5.43324	1.04036e-07	3.08042e-06	6.09272	0.289229	0.453427	0.164198	12	28124011	R	II	PTHLH	TSS1500	shore	TSS1500-shore	chr12:28123023-28123773	NA	NA
cg04666027	-0.135058	0.320664	-5.41854	1.12238e-07	3.28788e-06	6.01904	0.298669	0.433727	0.135058	15	74583589	R	II	CCDC33	Body	opensea	Body-opensea		NA	TRUE
cg18605031	-0.126741	0.319157	-5.41546	1.14039e-07	3.33376e-06	6.00358	0.298516	0.425257	0.126741	3	49314155	F	II	C3orf62	1stExon	shore	1stExon-shore	chr3:49314437-49314815	TRUE	TRUE
cg10558233	-0.174023	0.26659	-5.41094	1.16725e-07	3.398e-06	5.98098	0.238249	0.412272	0.174023	8	94892613	R	II		IGR	opensea	IGR-opensea		NA	TRUE
cg22130205	-0.130761	0.302944	-5.40751	1.18804e-07	3.45058e-06	5.96384	0.281649	0.41241	0.130761	18	77139296	R	II		IGR	shore	IGR-shore	chr18:77138797-77139201	NA	TRUE
cg08312412	-0.129547	0.299211	-5.40625	1.19581e-07	3.46929e-06	5.95751	0.278113	0.40766	0.129547	5	141443781	R	II		IGR	opensea	IGR-opensea		TRUE	TRUE
cg15414638	-0.158981	0.315894	-5.40445	1.20692e-07	3.49618e-06	5.94853	0.290003	0.448983	0.158981	6	28956731	F	II		IGR	shore	IGR-shore	chr6:28956106-28956578	NA	NA		rs6934470
cg20769856	-0.182544	0.266211	-5.4029	1.21655e-07	3.52107e-06	5.94082	0.236482	0.419026	0.182544	13	31422123	F	II		IGR	opensea	IGR-opensea		TRUE	TRUE
cg15681577	-0.156758	0.298351	-5.3966	1.25666e-07	3.62429e-06	5.90933	0.272822	0.42958	0.156758	11	41481497	R	II		IGR	opensea	IGR-opensea		NA	NA
cg14598478	-0.171038	0.287831	-5.39443	1.27072e-07	3.65893e-06	5.89852	0.259976	0.431014	0.171038	15	84363061	R	II	ADAMTSL3	Body	opensea	Body-opensea		NA	TRUE
cg27517681	-0.130086	0.320125	-5.38857	1.30956e-07	3.75236e-06	5.8693	0.298939	0.429025	0.130086	1	119528848	F	II	TBX15	5'UTR	shore	5'UTR-shore	chr1:119529819-119530712	NA	NA		rs73011334
cg14931884	-0.212605	0.266381	-5.38804	1.31314e-07	3.76042e-06	5.86665	0.231757	0.444361	0.212605	10	369977	F	I	DIP2C	Body	shore	Body-shore	chr10:367469-369416	TRUE	TRUE		rs7077451
cg13803976	-0.125289	0.314	-5.38408	1.34011e-07	3.82576e-06	5.84692	0.293596	0.418885	0.125289	2	87016129	R	II	CD8A	Body	island	Body-island	chr2:87015974-87018182	NA	NA
cg07173635	-0.141292	0.298796	-5.38056	1.36454e-07	3.88248e-06	5.82939	0.275785	0.417078	0.141292	9	971480	R	II		IGR	island	IGR-island	chr9:969529-973276	NA	NA
cg14095959	-0.103645	0.315075	-5.37577	1.39843e-07	3.96271e-06	5.80558	0.298195	0.40184	0.103645	4	77723415	F	II		IGR	island	IGR-island	chr4:77723092-77723424	NA	NA
cg00952516	-0.146041	0.300211	-5.36307	1.49243e-07	4.1918e-06	5.74244	0.276427	0.422468	0.146041	8	22573179	R	II	PEBP4	Body	opensea	Body-opensea		TRUE	TRUE
cg22841772	-0.160878	0.301741	-5.36206	1.50013e-07	4.21085e-06	5.73745	0.275541	0.436419	0.160878	6	27559939	R	II		IGR	opensea	IGR-opensea		NA	NA
cg20840795	-0.123535	0.308218	-5.35882	1.52518e-07	4.27006e-06	5.72138	0.2881	0.411635	0.123535	12	120242394	F	II	CIT	Body	shore	Body-shore	chr12:120241921-120242233	TRUE	TRUE
cg10773016	-0.163831	0.290525	-5.34615	1.62715e-07	4.52247e-06	5.6586	0.263844	0.427675	0.163831	4	6690812	R	I		IGR	opensea	IGR-opensea		TRUE	TRUE
cg19559537	-0.14128	0.304104	-5.34592	1.6291e-07	4.52699e-06	5.65743	0.281096	0.422376	0.14128	17	36204489	F	I	LOC284100	Body	opensea	Body-opensea		TRUE	NA
cg06786219	-0.137048	0.307429	-5.34391	1.64589e-07	4.56861e-06	5.64748	0.28511	0.422158	0.137048	3	124499653	F	II	ITGB5	Body	opensea	Body-opensea		TRUE	TRUE		rs3772827
cg11539674	-0.135733	0.28777	-5.34117	1.66908e-07	4.62356e-06	5.63391	0.265665	0.401398	0.135733	7	127291444	R	II	SND1	TSS1500	shore	TSS1500-shore	chr7:127291647-127292551	NA	NA
cg03321503	-0.115937	0.304417	-5.33959	1.68252e-07	4.65136e-06	5.62613	0.285536	0.401473	0.115937	6	91320082	F	II		IGR	shore	IGR-shore	chr6:91320890-91321219	NA	NA
cg11382082	-0.166175	0.309711	-5.33628	1.71119e-07	4.71911e-06	5.60974	0.282648	0.448823	0.166175	5	43038611	F	II		IGR	shore	IGR-shore	chr5:43040345-43040633	NA	NA
cg05487207	-0.142908	0.316795	-5.33221	1.74702e-07	4.8047e-06	5.58964	0.293521	0.43643	0.142908	8	22224126	F	II	SLC39A14	TSS1500	shore	TSS1500-shore	chr8:22224519-22225244	NA	NA
cg10639981	-0.12301	0.318276	-5.33192	1.7496e-07	4.81026e-06	5.58821	0.298243	0.421253	0.12301	19	50762343	R	II	MYH14	Body	island	Body-island	chr19:50762342-50762552	TRUE	NA
cg10943263	-0.169869	0.289385	-5.32822	1.78293e-07	4.89005e-06	5.56991	0.26172	0.43159	0.169869	6	2857924	R	II		IGR	opensea	IGR-opensea		NA	TRUE			rs34622898
cg17916960	-0.157584	0.290176	-5.32086	1.8509e-07	5.04078e-06	5.53362	0.264512	0.422096	0.157584	15	79447300	F	II		IGR	opensea	IGR-opensea		NA	TRUE
cg03341413	-0.157083	0.317966	-5.31406	1.91592e-07	5.19588e-06	5.50013	0.292384	0.449467	0.157083	15	68125566	R	II	LBXCOR1	Body	shore	Body-shore	chr15:68126022-68126569	NA	TRUE
cg19724567	-0.125813	0.313921	-5.31124	1.94356e-07	5.26121e-06	5.48624	0.293432	0.419245	0.125813	7	112063079	R	II	IFRD1	TSS200	opensea	TSS200-opensea		NA	TRUE
cg13419087	-0.115426	0.316551	-5.311	1.94601e-07	5.26649e-06	5.48502	0.297753	0.413179	0.115426	12	124907105	R	II	NCOR2	Body	opensea	Body-opensea		NA	TRUE			rs61751356
cg10246081	-0.135113	0.320241	-5.31097	1.94622e-07	5.26649e-06	5.48492	0.298236	0.43335	0.135113	12	49726893	F	I	C1QL4	Body	island	Body-island	chr12:49726591-49727114	NA	NA
cg26820636	-0.147921	0.318068	-5.3012	2.04518e-07	5.49501e-06	5.43682	0.293978	0.441899	0.147921	2	237083222	F	II		IGR	shore	IGR-shore	chr2:237081310-237082394	NA	TRUE
cg06038655	-0.168419	0.283967	-5.30058	2.05162e-07	5.5104e-06	5.43377	0.256538	0.424958	0.168419	7	130419675	R	II	KLF14	TSS1500	shore	TSS1500-shore	chr7:130417912-130419378	TRUE	NA
cg13696490	-0.155852	0.316843	-5.29802	2.07842e-07	5.56963e-06	5.42119	0.291461	0.447314	0.155852	3	151488006	F	II	LOC201651	TSS1500	opensea	TSS1500-opensea		NA	TRUE
cg03453916	-0.15073	0.287431	-5.29682	2.0911e-07	5.5979e-06	5.41529	0.262884	0.413614	0.15073	7	31174468	R	I		IGR	opensea	IGR-opensea		TRUE	NA
cg27065003	-0.145421	0.309012	-5.2915	2.14811e-07	5.72668e-06	5.38921	0.285329	0.430751	0.145421	5	122429449	R	II	PRDM6	Body	shore	Body-shore	chr5:122430676-122431443	NA	TRUE
cg21069005	-0.162761	0.310312	-5.27875	2.29117e-07	6.05456e-06	5.3267	0.283806	0.446567	0.162761	8	11537430	R	II		IGR	island	IGR-island	chr8:11536767-11538961	NA	NA
cg08793792	-0.159331	0.325658	-5.27817	2.2979e-07	6.06953e-06	5.32386	0.299709	0.459041	0.159331	13	112760644	F	II		IGR	shore	IGR-shore	chr13:112760865-112761113	NA	TRUE
cg24492202	-0.17386	0.261207	-5.27523	2.33235e-07	6.15002e-06	5.30944	0.232893	0.406752	0.17386	4	2802612	R	I	SH3BP2	5'UTR	opensea	5'UTR-opensea		TRUE	TRUE
cg04470072	-0.123618	0.308322	-5.27495	2.33557e-07	6.15664e-06	5.3081	0.28819	0.411808	0.123618	8	87082014	R	I	PSKH2	TSS200	island	TSS200-island	chr8:87081653-87082046	NA	NA
cg09769134	-0.139684	0.308031	-5.27372	2.35013e-07	6.19068e-06	5.30208	0.285282	0.424966	0.139684	1	67217769	R	I	TCTEX1D1	TSS1500	shore	TSS1500-shore	chr1:67218079-67218293	NA	TRUE
cg10356187	-0.126493	0.295729	-5.27234	2.36665e-07	6.22649e-06	5.29529	0.275129	0.401622	0.126493	12	66122804	R	II		IGR	island	IGR-island	chr12:66122788-66123328	NA	TRUE
cg04972745	-0.155644	0.308517	-5.26689	2.43256e-07	6.37578e-06	5.26866	0.283169	0.438813	0.155644	10	101287846	R	I		IGR	island	IGR-island	chr10:101287162-101287920	NA	NA
cg17802949	-0.105685	0.315184	-5.26227	2.48993e-07	6.50716e-06	5.24606	0.297973	0.403658	0.105685	22	40060891	R	II	CACNA1I	Body	island	Body-island	chr22:40060601-40061031	NA	NA
cg26865446	-0.149726	0.294682	-5.25545	2.57694e-07	6.70523e-06	5.21278	0.270298	0.420024	0.149726	3	181438328	F	II	SOX2OT	Body	shore	Body-shore	chr3:181437184-181437478	NA	TRUE
cg11765205	-0.12278	0.313818	-5.24915	2.65998e-07	6.89657e-06	5.18204	0.293823	0.416602	0.12278	13	50202547	R	II	ARL11	TSS200	opensea	TSS200-opensea		TRUE	NA
cg16491960	-0.14071	0.299064	-5.24394	2.73057e-07	7.05222e-06	5.15666	0.276149	0.416858	0.14071	7	56297490	F	I		IGR	island	IGR-island	chr7:56297432-56297662	NA	NA
cg06722639	-0.154558	0.307764	-5.24213	2.75542e-07	7.10833e-06	5.14788	0.282593	0.437151	0.154558	14	23624377	F	II	SLC7A8	Body	opensea	Body-opensea		TRUE	TRUE
cg23972738	-0.159022	0.314831	-5.23948	2.79238e-07	7.18899e-06	5.13497	0.288933	0.447955	0.159022	2	66667039	R	II	MEIS1	Body	opensea	Body-opensea		NA	NA
cg14882311	-0.135465	0.293305	-5.23877	2.80234e-07	7.21235e-06	5.13152	0.271244	0.406709	0.135465	2	42328410	R	I		IGR	island	IGR-island	chr2:42328300-42328827	TRUE	NA
cg22234930	-0.181766	0.323044	-5.23622	2.83851e-07	7.29068e-06	5.11909	0.293442	0.475208	0.181766	15	72519739	F	II	PKM2	5'UTR	shelf	5'UTR-shelf	chr15:72522131-72524238	NA	NA		rs8192366
cg24428325	-0.158952	0.275695	-5.23401	2.87018e-07	7.36039e-06	5.10834	0.249808	0.40876	0.158952	6	44529081	R	I		IGR	opensea	IGR-opensea		NA	NA
cg10137837	-0.126183	0.314712	-5.23134	2.90883e-07	7.44102e-06	5.09538	0.294163	0.420346	0.126183	17	6926742	F	I	BCL6B	5'UTR	island	5'UTR-island	chr17:6925400-6927527	NA	NA
cg18690729	-0.167278	0.305425	-5.2296	2.93441e-07	7.49576e-06	5.0869	0.278182	0.445461	0.167278	10	128250156	R	I		IGR	opensea	IGR-opensea		NA	TRUE
cg18539461	-0.150371	0.320326	-5.2267	2.9773e-07	7.59224e-06	5.07284	0.295837	0.446208	0.150371	1	201709675	R	I	NAV1	Body	shore	Body-shore	chr1:201708787-201709429	TRUE	TRUE
cg24522654	-0.172476	0.322489	-5.22243	3.0418e-07	7.73069e-06	5.05208	0.2944	0.466876	0.172476	12	19535154	R	I		IGR	opensea	IGR-opensea		TRUE	TRUE
cg24725576	-0.135519	0.295089	-5.21315	3.18636e-07	8.05186e-06	5.0071	0.273019	0.408538	0.135519	14	29234671	F	II		IGR	shore	IGR-shore	chr14:29234889-29235908	NA	NA
cg26333652	-0.131357	0.290276	-5.2115	3.21276e-07	8.11075e-06	4.99911	0.268883	0.40024	0.131357	5	2750758	R	I	IRX2	Body	island	Body-island	chr5:2748368-2757024	NA	NA
cg21752517	-0.137765	0.303041	-5.20358	3.34248e-07	8.39968e-06	4.96077	0.280605	0.41837	0.137765	11	74951359	R	II		IGR	shore	IGR-shore	chr11:74951647-74953491	NA	TRUE
cg24531534	-0.167386	0.320471	-5.20196	3.36968e-07	8.45796e-06	4.95292	0.293211	0.460597	0.167386	8	23162162	F	II	LOXL2	Body	opensea	Body-opensea		NA	TRUE		rs3808522
cg13598256	-0.161418	0.285655	-5.19085	3.5618e-07	8.86132e-06	4.89922	0.259367	0.420785	0.161418	5	140801286	R	II	PCDHGA4	Body	shore	Body-shore	chr5:140802399-140802832	TRUE	NA
cg21570988	-0.12501	0.303917	-5.18345	3.69543e-07	9.14902e-06	4.86356	0.283558	0.408568	0.12501	6	32116841	R	I	PRRT1	3'UTR	island	3'UTR-island	chr6:32116590-32117229	NA	NA
cg01733570	-0.114302	0.318599	-5.17458	3.86234e-07	9.50085e-06	4.82078	0.299984	0.414286	0.114302	7	24797656	F	II	DFNA5	TSS1500	shore	TSS1500-shore	chr7:24796541-24797487	NA	NA
cg08785784	-0.135298	0.298856	-5.16822	3.98638e-07	9.75739e-06	4.79018	0.276822	0.41212	0.135298	16	50913892	F	II		IGR	opensea	IGR-opensea		NA	TRUE
cg23676302	-0.12848	0.296777	-5.16752	4.00016e-07	9.7876e-06	4.78684	0.275854	0.404334	0.12848	2	177025859	R	II		IGR	shore	IGR-shore	chr2:177027617-177028014	NA	NA
cg01817364	-0.159902	0.319239	-5.15504	4.25585e-07	1.03103e-05	4.72686	0.293198	0.4531	0.159902	5	43037411	F	I		IGR	island	IGR-island	chr5:43037259-43037520	NA	NA
cg03289416	-0.127005	0.298948	-5.15321	4.29461e-07	1.03925e-05	4.71808	0.278264	0.405269	0.127005	15	75166202	F	I	SCAMP2	TSS1500	shore	TSS1500-shore	chr15:75165373-75165903	NA	NA
cg18052274	-0.154198	0.310677	-5.13881	4.61194e-07	1.10381e-05	4.64908	0.285565	0.439763	0.154198	11	19737158	R	II	LOC100126784	TSS1500	shore	TSS1500-shore	chr11:19733936-19735320	TRUE	TRUE
cg24531955	-0.169987	0.269955	-5.12606	4.91195e-07	1.16563e-05	4.5881	0.242271	0.412258	0.169987	8	23154691	R	II	LOXL2	3'UTR	opensea	3'UTR-opensea		NA	TRUE
cg03611487	-0.165268	0.28493	-5.11742	5.12578e-07	1.20944e-05	4.54687	0.258015	0.423283	0.165268	11	19737237	R	II	LOC100126784	TSS1500	shore	TSS1500-shore	chr11:19733936-19735320	TRUE	TRUE
cg13283199	-0.131033	0.298757	-5.11334	5.22988e-07	1.23071e-05	4.52741	0.277417	0.40845	0.131033	5	140552992	F	II	PCDHB7	1stExon	shore	1stExon-shore	chr5:140553681-140554637	NA	NA
cg12356951	-0.161796	0.267278	-5.11271	5.24616e-07	1.23411e-05	4.52441	0.240929	0.402725	0.161796	17	35165018	F	I		IGR	shore	IGR-shore	chr17:35165323-35165983	NA	NA
cg15648389	-0.142836	0.296297	-5.09689	5.67078e-07	1.32078e-05	4.44912	0.273035	0.415871	0.142836	12	54448769	F	II	HOXC4	Body	shore	Body-shore	chr12:54447744-54448091	NA	NA
cg05711235	-0.124046	0.306977	-5.08609	5.97938e-07	1.38208e-05	4.39786	0.286776	0.410822	0.124046	8	65498612	F	II		IGR	island	IGR-island	chr8:65498603-65498828	NA	NA		rs79834538
cg25835226	-0.107433	0.312896	-5.08588	5.98559e-07	1.38342e-05	4.39686	0.2954	0.402833	0.107433	10	88149632	R	I		IGR	island	IGR-island	chr10:88149266-88149738	TRUE	NA
cg26438942	-0.191452	0.318728	-5.08509	6.00888e-07	1.38843e-05	4.3931	0.287548	0.479	0.191452	15	77695188	F	II		IGR	opensea	IGR-opensea		NA	TRUE
cg08186924	-0.112421	0.317799	-5.08141	6.11827e-07	1.40988e-05	4.37566	0.299491	0.411911	0.112421	1	179544721	R	II	NPHS2	Body	island	Body-island	chr1:179544720-179545307	NA	NA
cg21692450	-0.146966	0.315302	-5.07659	6.26463e-07	1.43923e-05	4.3528	0.291368	0.438334	0.146966	1	46940325	R	I		IGR	island	IGR-island	chr1:46940236-46940437	NA	NA
cg19791637	-0.153684	0.313206	-5.06196	6.72943e-07	1.52901e-05	4.28359	0.288177	0.441861	0.153684	2	30633168	F	II		IGR	opensea	IGR-opensea		NA	TRUE
cg03529184	-0.114405	0.317217	-5.05431	6.98547e-07	1.57981e-05	4.24749	0.298585	0.41299	0.114405	20	30062162	F	II	DEFB124	TSS1500	shore	TSS1500-shore	chr20:30062969-30063281	NA	NA
cg00398764	-0.109885	0.308953	-5.05137	7.08624e-07	1.59974e-05	4.23364	0.291057	0.400942	0.109885	15	37402637	R	II		IGR	shore	IGR-shore	chr15:37403042-37403267	NA	NA
cg09043214	-0.202831	0.299764	-5.05059	7.11328e-07	1.6052e-05	4.22996	0.266731	0.469562	0.202831	12	6442873	F	I	TNFRSF1A	Body	shelf	Body-shelf	chr12:6438272-6438931	TRUE	NA	low-CpG:6312749-6313660
cg11827910	-0.152625	0.27423	-5.03657	7.61632e-07	1.70383e-05	4.16392	0.249374	0.401999	0.152625	11	31825756	R	I	PAX6	Body	island	Body-island	chr11:31825743-31826967	NA	NA
cg11748640	-0.128406	0.311637	-5.03523	7.66614e-07	1.71374e-05	4.15761	0.290725	0.419131	0.128406	19	5691196	F	II	RPL36	Body	island	Body-island	chr19:5690127-5692213	NA	NA
cg04268254	-0.12603	0.304562	-5.03344	7.73341e-07	1.72617e-05	4.14917	0.284037	0.410067	0.12603	5	72599786	R	II		IGR	shore	IGR-shore	chr5:72598958-72599656	NA	NA
cg24114556	-0.154874	0.308983	-5.02933	7.8893e-07	1.7558e-05	4.12988	0.283761	0.438635	0.154874	17	44897431	R	I	WNT3	TSS1500	shore	TSS1500-shore	chr17:44895800-44897025	TRUE	NA
cg14269096	-0.120201	0.314869	-5.02834	7.92723e-07	1.7624e-05	4.12525	0.295293	0.415494	0.120201	18	56532433	R	II	ZNF532	5'UTR	shore	5'UTR-shore	chr18:56530395-56531288	TRUE	TRUE		rs76858418
cg23501051	-0.180073	0.285032	-5.02764	7.95447e-07	1.76742e-05	4.12193	0.255706	0.435779	0.180073	11	19736912	R	II	LOC100126784	TSS1500	shore	TSS1500-shore	chr11:19733936-19735320	TRUE	TRUE
cg01511901	-0.146633	0.279741	-5.02729	7.96791e-07	1.76983e-05	4.1203	0.255861	0.402494	0.146633	13	31004719	F	II		IGR	opensea	IGR-opensea		TRUE	TRUE
cg27579501	-0.174025	0.299842	-5.00495	8.87986e-07	1.94015e-05	4.01559	0.271501	0.445526	0.174025	19	41729657	R	II	AXL	Body	shelf	Body-shelf	chr19:41732006-41732556	TRUE	NA
cg15469871	-0.174429	0.294016	-5.00414	8.91511e-07	1.94635e-05	4.01177	0.265609	0.440038	0.174429	10	27541418	F	I	LOC387646	TSS200	island	TSS200-island	chr10:27541297-27541883	TRUE	NA
cg16276063	-0.149326	0.278189	-4.99719	9.21993e-07	2.00404e-05	3.97929	0.25387	0.403196	0.149326	3	181421703	F	I	SOX2OT	Body	opensea	Body-opensea		NA	TRUE
cg17367616	-0.136878	0.31163	-4.97813	1.01091e-06	2.17006e-05	3.89036	0.289338	0.426217	0.136878	12	27485428	F	I	ARNTL2	TSS1500	shore	TSS1500-shore	chr12:27485683-27486676	NA	NA
cg10061384	-0.103113	0.313847	-4.97754	1.01377e-06	2.17579e-05	3.88763	0.297054	0.400168	0.103113	1	2466275	F	II		IGR	shore	IGR-shore	chr1:2466934-2467212	TRUE	TRUE
cg22365276	-0.185618	0.325289	-4.97614	1.02061e-06	2.18826e-05	3.88114	0.29506	0.480678	0.185618	15	60688622	R	I	ANXA2	5'UTR	shore	5'UTR-shore	chr15:60689749-60690430	NA	TRUE
cg02903907	-0.116118	0.31217	-4.96509	1.07641e-06	2.29132e-05	3.82974	0.29326	0.409377	0.116118	1	232941055	R	II	KIAA1383	1stExon	island	1stExon-island	chr1:232941054-232941707	TRUE	TRUE
cg07382435	-0.145357	0.286407	-4.95955	1.10548e-06	2.34603e-05	3.804	0.262735	0.408092	0.145357	1	50880864	R	II		IGR	shore	IGR-shore	chr1:50880916-50881516	NA	NA
cg26613811	-0.14267	0.281078	-4.95749	1.1165e-06	2.36619e-05	3.79443	0.257843	0.400513	0.14267	7	150054588	F	II		IGR	opensea	IGR-opensea		NA	TRUE
cg25019648	-0.155882	0.309282	-4.95397	1.13553e-06	2.40008e-05	3.77811	0.283895	0.439777	0.155882	17	72353261	R	I	BTBD17	Body	island	Body-island	chr17:72352827-72353798	NA	NA
cg00755546	-0.138282	0.311021	-4.95227	1.14486e-06	2.4162e-05	3.77021	0.288501	0.426783	0.138282	1	19971792	R	I	NBL1	Body	island	Body-island	chr1:19970255-19971923	NA	NA
cg16563470	-0.115263	0.318755	-4.95196	1.14654e-06	2.41885e-05	3.7688	0.299984	0.415247	0.115263	17	40119847	F	I	CNP	Body	island	Body-island	chr17:40119811-40120047	NA	NA
cg10869531	-0.15424	0.321035	-4.94951	1.16014e-06	2.44301e-05	3.75741	0.295916	0.450157	0.15424	4	2808489	F	II	SH3BP2	5'UTR	opensea	5'UTR-opensea		NA	TRUE
cg15867307	-0.138203	0.302883	-4.94804	1.16834e-06	2.458e-05	3.75061	0.280375	0.418578	0.138203	2	238110829	F	II		IGR	opensea	IGR-opensea		TRUE	TRUE
cg06912623	-0.145104	0.311442	-4.94676	1.17552e-06	2.47052e-05	3.7447	0.287811	0.432915	0.145104	1	224781135	F	II		IGR	opensea	IGR-opensea		TRUE	TRUE
cg22541254	-0.120024	0.311364	-4.92726	1.29061e-06	2.67641e-05	3.65454	0.291817	0.411841	0.120024	6	101846779	R	II	GRIK2	TSS200	island	TSS200-island	chr6:101846766-101847135	NA	NA
cg13471209	-0.121197	0.304472	-4.91822	1.34758e-06	2.77715e-05	3.61286	0.284734	0.405932	0.121197	1	82165326	F	II		IGR	opensea	IGR-opensea		NA	NA
cg26192309	-0.171774	0.27285	-4.90324	1.44744e-06	2.95454e-05	3.54389	0.244876	0.41665	0.171774	1	211765568	F	I		IGR	opensea	IGR-opensea		TRUE	TRUE		rs79209310
cg18234352	-0.132788	0.2941	-4.89113	1.5333e-06	3.10048e-05	3.48829	0.272474	0.405262	0.132788	19	18977405	F	II	UPF1	3'UTR	shore	3'UTR-shore	chr19:18977466-18977833	NA	NA
cg13432945	-0.160787	0.302679	-4.88691	1.56434e-06	3.155e-05	3.46896	0.276493	0.43728	0.160787	1	59193388	R	II		IGR	opensea	IGR-opensea		TRUE	TRUE
cg12588917	-0.107855	0.310808	-4.8866	1.56667e-06	3.15876e-05	3.46753	0.293243	0.401098	0.107855	6	29692082	F	I	HLA-F	Body	island	Body-island	chr6:29691106-29692093	TRUE	TRUE
cg14915878	-0.120988	0.299235	-4.87919	1.62272e-06	3.2556e-05	3.43362	0.279532	0.40052	0.120988	20	43935471	R	I	MATN4	5'UTR	island	5'UTR-island	chr20:43935199-43935633	TRUE	NA
cg18017926	-0.119612	0.31882	-4.87758	1.63515e-06	3.27687e-05	3.42627	0.29934	0.418953	0.119612	5	172661487	R	II	NKX2-5	Body	island	Body-island	chr5:172661486-172662228	TRUE	NA
cg17600393	-0.152585	0.282178	-4.87621	1.64581e-06	3.29572e-05	3.42	0.257328	0.409913	0.152585	2	1051107	F	II	SNTG2	Body	shore	Body-shore	chr2:1052315-1052730	TRUE	NA
cg02917321	-0.118838	0.311732	-4.87233	1.67638e-06	3.34808e-05	3.40225	0.292378	0.411216	0.118838	22	38215204	F	II		IGR	shore	IGR-shore	chr22:38214547-38215175	NA	NA		rs59683346
cg17769771	-0.123672	0.314362	-4.86794	1.71161e-06	3.40726e-05	3.3822	0.294221	0.417893	0.123672	6	100952856	F	II		IGR	opensea	IGR-opensea		NA	TRUE		rs240763
cg02532518	-0.162105	0.300652	-4.86037	1.77408e-06	3.51684e-05	3.34763	0.274252	0.436356	0.162105	16	3210066	R	I		IGR	shore	IGR-shore	chr16:3207597-3209413	NA	NA			rs73492493
cg15726326	-0.113792	0.311282	-4.85921	1.78382e-06	3.53347e-05	3.34235	0.29275	0.406542	0.113792	17	19651983	R	II	ALDH3A1	TSS1500	shelf	TSS1500-shelf	chr17:19648139-19648492	NA	NA
cg19978312	-0.141512	0.317479	-4.8587	1.78816e-06	3.54071e-05	3.34001	0.294433	0.435945	0.141512	5	179634688	F	I	RASGEF1C	5'UTR	island	5'UTR-island	chr5:179634577-179634875	NA	NA
cg24012811	-0.162301	0.2927	-4.85519	1.81803e-06	3.58956e-05	3.32404	0.266268	0.428569	0.162301	10	118034357	R	II	GFRA1	TSS1500	shore	TSS1500-shore	chr10:118030732-118034230	NA	NA
cg16429725	-0.154039	0.315884	-4.85207	1.84507e-06	3.63641e-05	3.3098	0.290797	0.444836	0.154039	16	57798273	F	II	KIFC3	Body	shelf	Body-shelf	chr16:57794707-57795059	TRUE	TRUE	low-CpG:56355757-56355785
cg00935504	-0.130267	0.305892	-4.84406	1.91615e-06	3.75328e-05	3.27336	0.284677	0.414944	0.130267	16	1863053	F	II	HAGH	Body	opensea	Body-opensea		TRUE	TRUE		rs73485871
cg00702126	-0.120894	0.302921	-4.8426	1.92945e-06	3.77544e-05	3.26669	0.283232	0.404126	0.120894	1	1369793	R	II	VWA1	TSS1500	shore	TSS1500-shore	chr1:1370767-1371449	NA	TRUE
cg16692277	-0.140173	0.289404	-4.83912	1.96131e-06	3.83007e-05	3.25091	0.266576	0.406749	0.140173	13	51640948	R	II	GUCY1B2	TSS1500	opensea	TSS1500-opensea		NA	TRUE
cg14552947	-0.160502	0.296494	-4.8247	2.09907e-06	4.05749e-05	3.18549	0.270355	0.430857	0.160502	10	28657329	F	II		IGR	opensea	IGR-opensea		NA	NA
cg05191879	-0.158977	0.311732	-4.81849	2.16128e-06	4.15769e-05	3.15735	0.285842	0.444819	0.158977	8	144650730	R	I	C8orf73	Body	shore	Body-shore	chr8:144651572-144652288	NA	TRUE	high-CpG:144721729-144722255
cg12942606	-0.134906	0.296756	-4.81805	2.16575e-06	4.16582e-05	3.15535	0.274786	0.409692	0.134906	13	36429952	F	II	MIR548F5	Body	opensea	Body-opensea		NA	TRUE
cg09995320	-0.137697	0.304368	-4.81615	2.18517e-06	4.19678e-05	3.14675	0.281943	0.41964	0.137697	2	5749552	F	II		IGR	opensea	IGR-opensea		NA	TRUE
cg14003231	-0.114723	0.316886	-4.80594	2.29244e-06	4.37005e-05	3.10058	0.298203	0.412926	0.114723	6	33640908	R	II	ITPR3	Body	opensea	Body-opensea		NA	TRUE
cg13636189	-0.112016	0.312124	-4.80588	2.29305e-06	4.37098e-05	3.10032	0.293882	0.405898	0.112016	9	102587074	R	II	NR4A3	5'UTR	island	5'UTR-island	chr9:102581791-102587561	NA	NA
cg17799946	-0.118962	0.316725	-4.80101	2.34594e-06	4.45337e-05	3.07835	0.297351	0.416313	0.118962	1	91301962	F	I		IGR	shore	IGR-shore	chr1:91300979-91301891	NA	NA
cg10342899	-0.128698	0.303979	-4.79613	2.40015e-06	4.54337e-05	3.05635	0.283019	0.411717	0.128698	10	102822249	R	I	KAZALD1	5'UTR	island	5'UTR-island	chr10:102820488-102822874	NA	TRUE
cg20663376	-0.137854	0.31471	-4.78686	2.50648e-06	4.71974e-05	3.0146	0.29226	0.430114	0.137854	15	31372997	F	I	TRPM1	5'UTR	opensea	5'UTR-opensea		TRUE	TRUE
cg11930926	-0.112521	0.308671	-4.78115	2.57431e-06	4.82642e-05	2.98888	0.290346	0.402867	0.112521	4	174429326	F	II		IGR	shore	IGR-shore	chr4:174430386-174430861	NA	TRUE	low-CpG:174665805-174666239
cg13781744	-0.133081	0.304547	-4.77561	2.64173e-06	4.93517e-05	2.96398	0.282874	0.415954	0.133081	1	43250691	F	I		IGR	shore	IGR-shore	chr1:43250762-43251082	NA	TRUE
cg25375162	-0.153035	0.279726	-4.76922	2.72152e-06	5.06258e-05	2.93533	0.254804	0.407839	0.153035	3	30383960	R	II		IGR	opensea	IGR-opensea		NA	TRUE
cg07388969	-0.162982	0.280088	-4.75338	2.92968e-06	5.4003e-05	2.86437	0.253545	0.416528	0.162982	15	38509709	F	II		IGR	opensea	IGR-opensea		NA	TRUE
cg25439807	-0.136459	0.301142	-4.7499	2.97745e-06	5.47414e-05	2.84881	0.278919	0.415378	0.136459	18	3771151	R	II	DLGAP1	Body	shore	Body-shore	chr18:3771354-3771571	NA	NA
cg09214254	-0.119853	0.315303	-4.73101	3.25e-06	5.89134e-05	2.76451	0.295784	0.415637	0.119853	6	168841455	R	II	SMOC2	TSS1500	island	TSS1500-island	chr6:168841438-168841699	NA	NA
cg15720535	-0.181674	0.269681	-4.72806	3.2947e-06	5.95843e-05	2.75136	0.240095	0.421768	0.181674	9	139582585	R	I	AGPAT2	TSS1500	island	TSS1500-island	chr9:139580969-139582615	NA	NA
cg24882551	-0.118032	0.310165	-4.71157	3.5554e-06	6.36173e-05	2.6781	0.290942	0.408975	0.118032	4	85403032	F	II		IGR	island	IGR-island	chr4:85402764-85403175	NA	NA
cg02836864	-0.158322	0.324229	-4.69122	3.90479e-06	6.89103e-05	2.58794	0.298445	0.456766	0.158322	2	113388910	R	II		IGR	opensea	IGR-opensea		NA	TRUE
cg02523270	-0.162876	0.26489	-4.68679	3.98517e-06	7.00894e-05	2.56834	0.238365	0.401241	0.162876	3	193987651	F	I		IGR	island	IGR-island	chr3:193987425-193987758	TRUE	NA
cg14185547	-0.107998	0.314321	-4.68547	4.00931e-06	7.04412e-05	2.56253	0.296733	0.40473	0.107998	8	145497339	F	II	BOP1	Body	shore	Body-shore	chr8:145498785-145499042	NA	TRUE
cg12094892	-0.104351	0.316434	-4.68442	4.02871e-06	7.07165e-05	2.55789	0.299439	0.403791	0.104351	14	77591038	F	II		IGR	shore	IGR-shore	chr14:77591159-77591847	TRUE	TRUE
cg02200207	-0.113621	0.312216	-4.68006	4.11016e-06	7.19755e-05	2.53865	0.293711	0.407333	0.113621	7	29605237	R	II	PRR15	5'UTR	shore	5'UTR-shore	chr7:29605827-29606290	NA	NA
cg18661379	-0.145937	0.314341	-4.66848	4.33422e-06	7.53419e-05	2.48761	0.290574	0.436511	0.145937	10	104393081	F	II	SUFU	3'UTR	opensea	3'UTR-opensea		NA	TRUE
cg13134634	-0.126783	0.298805	-4.66575	4.38876e-06	7.61656e-05	2.47559	0.278158	0.404941	0.126783	13	76207486	R	II	LMO7	Body	shelf	Body-shelf	chr13:76209540-76211213	TRUE	NA
cg08508763	-0.142554	0.315269	-4.66304	4.44361e-06	7.69648e-05	2.46365	0.292054	0.434608	0.142554	3	42201380	R	II	TRAK1	TSS1500	opensea	TSS1500-opensea		TRUE	TRUE
cg19814934	-0.146378	0.313715	-4.66174	4.47001e-06	7.73592e-05	2.45796	0.289876	0.436254	0.146378	5	42950152	F	II		IGR	shore	IGR-shore	chr5:42951076-42952410	NA	NA
cg25447873	-0.128612	0.318429	-4.65048	4.70601e-06	8.08849e-05	2.40851	0.297484	0.426097	0.128612	15	63548963	F	II	RAB8B	Body	opensea	Body-opensea		TRUE	TRUE
cg01959123	-0.143684	0.290338	-4.64786	4.76271e-06	8.17276e-05	2.397	0.266938	0.410622	0.143684	15	65197576	F	II		IGR	shore	IGR-shore	chr15:65197799-65198063	TRUE	TRUE
cg07904452	-0.164063	0.277727	-4.64767	4.76689e-06	8.17869e-05	2.39616	0.251008	0.415071	0.164063	6	22892738	R	II		IGR	opensea	IGR-opensea		TRUE	TRUE
cg09548403	-0.146293	0.297877	-4.64631	4.79648e-06	8.21954e-05	2.39021	0.274052	0.420346	0.146293	1	232840764	R	II		IGR	opensea	IGR-opensea		TRUE	TRUE
cg11964308	-0.120816	0.300159	-4.64089	4.9164e-06	8.39087e-05	2.36648	0.280483	0.4013	0.120816	12	54535018	F	I		IGR	opensea	IGR-opensea		NA	TRUE
cg14759494	-0.118185	0.301467	-4.6393	4.95219e-06	8.44096e-05	2.35951	0.28222	0.400404	0.118185	6	166117676	R	II		IGR	opensea	IGR-opensea		NA	NA
cg13636014	-0.123002	0.309736	-4.63878	4.96389e-06	8.45817e-05	2.35724	0.289705	0.412706	0.123002	9	84004731	F	II		IGR	opensea	IGR-opensea		TRUE	TRUE		rs11139192
cg12177944	-0.161885	0.289021	-4.63844	4.97178e-06	8.46801e-05	2.35571	0.262657	0.424542	0.161885	3	129322537	R	I	PLXND1	Body	shore	Body-shore	chr3:129323915-129325332	TRUE	TRUE
cg03611265	-0.118949	0.313882	-4.6241	5.30691e-06	8.95423e-05	2.29304	0.29451	0.413459	0.118949	12	13132894	F	II	HEBP1	Body	opensea	Body-opensea		TRUE	TRUE
cg23907053	-0.152073	0.311936	-4.62367	5.31735e-06	8.97052e-05	2.29115	0.28717	0.439243	0.152073	12	70215816	F	II	RAB3IP	3'UTR	opensea	3'UTR-opensea		NA	TRUE		rs1000783
cg21907107	-0.137391	0.315932	-4.62111	5.37956e-06	9.05709e-05	2.27998	0.293557	0.430948	0.137391	5	76932062	F	II	OTP	Body	shore	Body-shore	chr5:76932317-76933523	NA	NA
cg25466245	-0.142668	0.305507	-4.60832	5.70075e-06	9.52445e-05	2.22428	0.282273	0.424941	0.142668	1	223407095	R	II	SUSD4	Body	opensea	Body-opensea		TRUE	NA
cg00667789	-0.153343	0.290964	-4.59468	6.06392e-06	0.000100309	2.16498	0.265991	0.419334	0.153343	1	59042065	R	I	TACSTD2	1stExon	island	1stExon-island	chr1:59042013-59043295	NA	NA
cg11881202	-0.136759	0.313042	-4.59299	6.11041e-06	0.000100956	2.15764	0.29077	0.427529	0.136759	14	73712967	R	II	PAPLN	Body	shore	Body-shore	chr14:73712288-73712911	TRUE	NA
cg08125291	-0.148984	0.324043	-4.57161	6.72903e-06	0.000109656	2.06507	0.29978	0.448764	0.148984	13	44588186	R	II		IGR	opensea	IGR-opensea		NA	TRUE
cg04583813	-0.120576	0.314419	-4.55656	7.20015e-06	0.000116084	2.00012	0.294782	0.415358	0.120576	10	560323	F	I	DIP2C	Body	opensea	Body-opensea		NA	NA
cg12510708	-0.14921	0.27645	-4.52521	8.28549e-06	0.000130836	1.86544	0.25215	0.40136	0.14921	7	26193805	R	II	NFE2L3	Body	shore	Body-shore	chr7:26191794-26192757	TRUE	TRUE
cg23165310	-0.117588	0.306263	-4.5159	8.63705e-06	0.000135502	1.82559	0.287113	0.404701	0.117588	3	181422217	F	II	SOX2OT	Body	opensea	Body-opensea		NA	TRUE
cg05146544	-0.159312	0.317797	-4.51046	8.84873e-06	0.000138371	1.80237	0.291852	0.451164	0.159312	2	134785775	R	I		IGR	island	IGR-island	chr2:134785625-134785845	NA	TRUE
cg20267775	-0.123929	0.312144	-4.47278	1.04597e-05	0.000159428	1.64207	0.291961	0.41589	0.123929	1	171623695	F	II		IGR	opensea	IGR-opensea		NA	TRUE
cg24427243	-0.147879	0.299426	-4.4703	1.05752e-05	0.000160927	1.63155	0.275343	0.423222	0.147879	1	12128100	R	II	TNFRSF8	Body	shelf	Body-shelf	chr1:12123488-12124148	TRUE	NA
cg07459252	-0.140991	0.296776	-4.46077	1.10298e-05	0.000166824	1.59122	0.273814	0.414805	0.140991	14	37130212	R	II	PAX9	5'UTR	shore	5'UTR-shore	chr14:37131181-37132785	NA	NA
cg01951086	-0.148697	0.283522	-4.45656	1.12368e-05	0.000169449	1.57341	0.259306	0.408003	0.148697	4	111551642	R	II	PITX2	Body	shore	Body-shore	chr4:111553079-111554210	NA	NA
cg26086468	-0.115921	0.317405	-4.4541	1.13592e-05	0.000170965	1.56303	0.298527	0.414448	0.115921	18	5628160	F	II		IGR	shore	IGR-shore	chr18:5628324-5630785	NA	NA
cg26391832	-0.124165	0.317609	-4.4404	1.20656e-05	0.000179775	1.50526	0.297388	0.421553	0.124165	2	45237929	F	I	SIX2	TSS1500	shore	TSS1500-shore	chr2:45235511-45237792	NA	NA
cg02016130	-0.142704	0.291523	-4.43066	1.2593e-05	0.000186255	1.4643	0.268282	0.410986	0.142704	4	53578359	F	I	SNORA26	TSS1500	island	TSS1500-island	chr4:53578358-53579238	NA	NA		rs3811779
cg12451837	-0.127612	0.2974	-4.42712	1.279e-05	0.00018875	1.44943	0.276618	0.40423	0.127612	10	35119627	F	I		IGR	opensea	IGR-opensea		NA	NA
cg24467349	-0.158664	0.28138	-4.41597	1.34303e-05	0.000196917	1.40267	0.25554	0.414205	0.158664	1	110254835	R	I	GSTM5	TSS200	opensea	TSS200-opensea		NA	NA
cg22731271	-0.165948	0.313491	-4.41479	1.35002e-05	0.00019778	1.3977	0.286465	0.452413	0.165948	2	66667059	R	I	MEIS1	Body	opensea	Body-opensea		NA	NA	low-CpG:66520560-66520567
cg01997006	-0.120752	0.308506	-4.39855	1.44929e-05	0.000209842	1.3298	0.288841	0.409593	0.120752	20	49410882	F	I	BCAS4	TSS1500	shore	TSS1500-shore	chr20:49411401-49412142	NA	NA		rs6020751
cg18972885	-0.13458	0.316926	-4.38456	1.54044e-05	0.000220845	1.27145	0.295009	0.429589	0.13458	10	119292549	F	II	EMX2OS	Body	shore	Body-shore	chr10:119293917-119297675	NA	NA
cg10809485	-0.153614	0.284123	-4.37629	1.59684e-05	0.000227514	1.23706	0.259106	0.41272	0.153614	8	53456003	R	II	FAM150A	Body	opensea	Body-opensea		NA	TRUE
cg11841562	-0.116691	0.315642	-4.37411	1.61205e-05	0.000229326	1.22799	0.296638	0.413329	0.116691	5	128320387	F	II	SLC27A6	Body	opensea	Body-opensea		NA	TRUE
cg27638217	-0.148759	0.292842	-4.35945	1.7179e-05	0.000241791	1.16718	0.268616	0.417375	0.148759	11	15672271	R	II		IGR	shore	IGR-shore	chr11:15671689-15671914	NA	TRUE
cg25144893	-0.140233	0.3079	-4.35735	1.73364e-05	0.00024365	1.15846	0.285062	0.425295	0.140233	1	63792210	F	I		IGR	shore	IGR-shore	chr1:63782394-63790471	NA	NA
cg25491905	-0.123527	0.306628	-4.35516	1.75012e-05	0.000245687	1.14941	0.286511	0.410038	0.123527	11	119288752	R	II	THY1	3'UTR	shelf	3'UTR-shelf	chr11:119292689-119292891	TRUE	TRUE
cg16291276	-0.132943	0.303762	-4.32987	1.95213e-05	0.00026955	1.04501	0.282111	0.415054	0.132943	1	208084071	F	II	CD34	Body	shore	Body-shore	chr1:208084098-208084513	NA	NA
cg01301282	-0.117013	0.310887	-4.31992	2.03757e-05	0.000279434	1.00408	0.291831	0.408843	0.117013	1	2885134	R	II		IGR	island	IGR-island	chr1:2885062-2885284	NA	NA
cg20303331	-0.110551	0.310159	-4.31692	2.06395e-05	0.000282427	0.99179	0.292155	0.402706	0.110551	17	36945575	R	II	PIP4K2B	Body	opensea	Body-opensea		NA	TRUE
cg04658021	-0.142478	0.306752	-4.30888	2.13653e-05	0.000290702	0.958776	0.283548	0.426026	0.142478	17	8056967	R	II	PER1	TSS1500	shore	TSS1500-shore	chr17:8054550-8055835	TRUE	TRUE
cg08354216	-0.109883	0.312043	-4.30102	2.20976e-05	0.00029897	0.926592	0.294148	0.404031	0.109883	4	146951349	R	II		IGR	opensea	IGR-opensea		NA	TRUE
cg22795891	-0.140696	0.284113	-4.29581	2.25963e-05	0.000304389	0.905279	0.261199	0.401895	0.140696	2	192543908	R	I	OBFC2A	Body	shore	Body-shore	chr2:192542573-192543329	NA	NA
cg08916461	-0.116788	0.303179	-4.28996	2.31692e-05	0.000310854	0.881372	0.284159	0.400947	0.116788	2	105031896	F	II		IGR	opensea	IGR-opensea		NA	TRUE
cg03781931	-0.123233	0.311798	-4.28192	2.39784e-05	0.000319849	0.848599	0.291728	0.414962	0.123233	12	85673200	R	II	ALX1	TSS1500	shore	TSS1500-shore	chr12:85673878-85674700	NA	NA
cg26950867	-0.13125	0.308624	-4.28191	2.39792e-05	0.000319849	0.848567	0.287249	0.4185	0.13125	2	216299856	F	II	FN1	Body	shore	Body-shore	chr2:216300267-216300997	NA	NA
cg16479633	-0.143719	0.282472	-4.26698	2.55552e-05	0.00033712	0.78781	0.259066	0.402785	0.143719	8	20080666	R	II		IGR	opensea	IGR-opensea		NA	TRUE
cg23050361	-0.126788	0.298017	-4.25872	2.64695e-05	0.00034738	0.754266	0.277369	0.404157	0.126788	5	160976417	F	II	GABRB2	TSS1500	shore	TSS1500-shore	chr5:160974692-160975384	NA	NA
cg13080282	-0.120432	0.301471	-4.24473	2.80895e-05	0.000365334	0.697594	0.281858	0.40229	0.120432	12	24717178	R	I		IGR	shore	IGR-shore	chr12:24714956-24716243	NA	NA
cg23007325	-0.139615	0.311735	-4.23802	2.88997e-05	0.000374188	0.670471	0.288997	0.428612	0.139615	8	10924633	R	II	XKR6	Body	opensea	Body-opensea		TRUE	TRUE
cg02435495	-0.149443	0.275854	-4.21848	3.13873e-05	0.000400434	0.591733	0.251516	0.400959	0.149443	17	36103289	F	I	HNF1B	Body	island	Body-island	chr17:36102033-36104766	NA	NA
cg02584756	-0.117874	0.308374	-4.21369	3.20268e-05	0.000407214	0.572503	0.289177	0.407051	0.117874	1	43533796	R	I		IGR	shore	IGR-shore	chr1:43533890-43534334	TRUE	NA
cg25363445	-0.13685	0.304901	-4.2066	3.29977e-05	0.000417758	0.544038	0.282614	0.419465	0.13685	11	44326516	F	II	ALX4	Body	island	Body-island	chr11:44325657-44326517	TRUE	TRUE
cg20099830	-0.110041	0.308509	-4.20524	3.31869e-05	0.000419764	0.538587	0.290588	0.400629	0.110041	12	114842031	F	II	TBX5	5'UTR	shore	5'UTR-shore	chr12:114843022-114843610	NA	NA
cg11622324	-0.113221	0.314642	-4.20371	3.34023e-05	0.000422035	0.53242	0.296203	0.409424	0.113221	13	100630688	F	II		IGR	shore	IGR-shore	chr13:100631752-100635526	NA	NA
cg20286956	-0.1303	0.300263	-4.1909	3.52491e-05	0.000441669	0.481137	0.279042	0.409342	0.1303	1	39547918	R	I	MACF1	5'UTR	island	5'UTR-island	chr1:39547013-39547959	TRUE	NA
cg20510033	-0.116667	0.314149	-4.17643	3.74518e-05	0.000464928	0.423392	0.295149	0.411816	0.116667	1	8960134	R	II		IGR	opensea	IGR-opensea		TRUE	NA
cg05573844	-0.117866	0.316057	-4.16273	3.96584e-05	0.000487781	0.368872	0.296862	0.414728	0.117866	12	54354590	R	II		IGR	island	IGR-island	chr12:54354529-54355491	NA	NA
cg15006175	-0.125433	0.314699	-4.15576	4.08274e-05	0.000499914	0.34121	0.294271	0.419705	0.125433	8	145698660	F	I	KIFC2	Body	island	Body-island	chr8:145697879-145698784	NA	NA
cg05398903	-0.153301	0.282194	-4.14622	4.24822e-05	0.000516964	0.303386	0.257228	0.410529	0.153301	12	115135045	R	I		IGR	shore	IGR-shore	chr12:115135925-115136350	NA	NA
cg17218813	-0.143589	0.316663	-4.12467	4.64569e-05	0.000557646	0.218271	0.293278	0.436868	0.143589	6	32119616	R	II	PRRT1	1stExon	shore	1stExon-shore	chr6:32118101-32118544	NA	NA
cg00667862	-0.115242	0.317999	-4.09686	5.21119e-05	0.000614597	0.109016	0.299231	0.414472	0.115242	1	91300446	F	II		IGR	shore	IGR-shore	chr1:91300979-91301891	NA	TRUE
cg04436207	-0.108368	0.317585	-4.07852	5.61918e-05	0.00065361	0.0373595	0.299937	0.408305	0.108368	3	147136463	R	II		IGR	shore	IGR-shore	chr3:147136903-147137328	NA	NA
cg21376148	-0.107418	0.314049	-4.06974	5.82527e-05	0.000673618	0.00313007	0.296556	0.403974	0.107418	17	10276260	R	II	MYH13	5'UTR	opensea	5'UTR-opensea		NA	NA
cg23655970	-0.122744	0.306606	-4.0556	6.1722e-05	0.000707448	-0.051832	0.286616	0.40936	0.122744	14	37126582	R	II	PAX9	TSS200	shore	TSS200-shore	chr14:37126786-37128274	NA	NA
cg20073153	-0.149695	0.321717	-4.04877	6.34668e-05	0.000724256	-0.0783103	0.297338	0.447033	0.149695	10	30238815	F	II		IGR	opensea	IGR-opensea		TRUE	TRUE		rs1756752
cg08086720	-0.154151	0.305312	-4.0447	6.45273e-05	0.000734048	-0.0940491	0.280208	0.434358	0.154151	12	115135003	R	I		IGR	shore	IGR-shore	chr12:115135925-115136350	NA	NA
cg14001023	-0.131221	0.319738	-4.0398	6.58286e-05	0.000746287	-0.11301	0.298368	0.429588	0.131221	19	46526321	R	I	PGLYRP1	1stExon	island	1stExon-island	chr19:46526046-46526334	NA	NA
cg14516948	-0.116315	0.308801	-4.01383	7.3153e-05	0.00081581	-0.213157	0.289859	0.406174	0.116315	22	42196187	R	I	CCDC134	TSS1500	island	TSS1500-island	chr22:42195953-42196961	NA	NA
cg02680669	-0.109702	0.311686	-3.99392	7.92846e-05	0.000873558	-0.289523	0.29382	0.403522	0.109702	8	40181105	F	II		IGR	opensea	IGR-opensea		NA	TRUE		rs210663
cg14356330	-0.111618	0.308302	-3.98259	8.29883e-05	0.000907502	-0.332822	0.290124	0.401743	0.111618	6	110115053	R	II	FIG4	Body	opensea	Body-opensea		TRUE	TRUE			rs34916291
cg06192883	-0.122388	0.306838	-3.96876	8.77293e-05	0.000950684	-0.385496	0.286906	0.409294	0.122388	15	52554171	R	II	MYO5C	Body	opensea	Body-opensea		TRUE	TRUE
cg14042308	-0.131253	0.30383	-3.95929	9.1127e-05	0.000981388	-0.42151	0.282454	0.413707	0.131253	11	66104468	F	II	RIN1	TSS1500	shelf	TSS1500-shelf	chr11:66102024-66102279	NA	NA
cg25742326	-0.108837	0.309182	-3.94976	9.46686e-05	0.00101332	-0.457641	0.291457	0.400295	0.108837	1	901449	R	II	PLEKHN1	TSS1500	island	TSS1500-island	chr1:894313-902654	NA	NA
cg07490070	-0.134148	0.311927	-3.94262	9.74092e-05	0.00103754	-0.484678	0.29008	0.424228	0.134148	2	97505464	F	I	ANKRD23	Body	island	Body-island	chr2:97505219-97505600	NA	NA
cg13651986	-0.101485	0.315679	-3.92099	0.000106173	0.00111555	-0.566268	0.299152	0.400637	0.101485	2	175548447	F	II	WIPF1	TSS1500	shore	TSS1500-shore	chr2:175546862-175547880	TRUE	NA
cg25270178	-0.11458	0.316961	-3.90939	0.000111173	0.00115862	-0.609832	0.298301	0.412881	0.11458	22	44293765	F	II		IGR	opensea	IGR-opensea		TRUE	NA		rs77101796
cg04678916	-0.128697	0.310653	-3.87896	0.000125385	0.00128234	-0.723651	0.289694	0.41839	0.128697	2	54900910	R	II		IGR	opensea	IGR-opensea		NA	NA			rs34423340
cg09486778	-0.1233	0.309042	-3.87394	0.000127885	0.00130369	-0.742325	0.288962	0.412261	0.1233	2	223169609	F	I	CCDC140	3'UTR	shore	3'UTR-shore	chr2:223170486-223171140	NA	NA
cg21809927	-0.125932	0.318251	-3.86955	0.000130111	0.0013229	-0.758639	0.297742	0.423674	0.125932	6	30079265	R	I	TRIM31	Body	opensea	Body-opensea		NA	NA
cg27160726	-0.118873	0.305218	-3.86899	0.000130401	0.00132525	-0.760742	0.285859	0.404732	0.118873	2	128587544	F	II		IGR	opensea	IGR-opensea		NA	TRUE		rs78715894
cg26400954	-0.121551	0.306167	-3.84474	0.000143409	0.00143462	-0.850625	0.286372	0.407922	0.121551	13	76291075	F	II	LMO7	Body	opensea	Body-opensea		TRUE	TRUE
cg14846368	-0.125213	0.313514	-3.83639	0.000148166	0.00147419	-0.881451	0.293122	0.418335	0.125213	7	37955623	F	I	SFRP4	Body	island	Body-island	chr7:37955622-37956555	NA	NA
cg10425361	-0.107111	0.312283	-3.82626	0.000154133	0.00152316	-0.918746	0.294839	0.401951	0.107111	2	10221331	R	II	CYS1	TSS1500	shore	TSS1500-shore	chr2:10219802-10221016	NA	NA
cg03812107	-0.113007	0.306533	-3.82141	0.000157071	0.00154681	-0.936577	0.288129	0.401136	0.113007	11	122849037	R	II	BSX	Body	shore	Body-shore	chr11:122847494-122848608	NA	TRUE
cg09462924	-0.132085	0.294808	-3.8176	0.000159421	0.0015667	-0.950601	0.273297	0.405382	0.132085	2	66666470	R	I	MEIS1	Body	opensea	Body-opensea		NA	NA
cg12606911	-0.125962	0.303751	-3.81309	0.000162237	0.00158888	-0.967134	0.283237	0.409199	0.125962	2	87036626	R	I	CD8A	TSS1500	island	TSS1500-island	chr2:87036600-87037001	NA	NA
cg22920700	-0.114596	0.31025	-3.79308	0.000175327	0.00169491	-1.04037	0.291587	0.406183	0.114596	8	99955610	F	II	OSR2	TSS1500	shore	TSS1500-shore	chr8:99956558-99957023	NA	NA
cg17464436	-0.120519	0.315713	-3.77856	0.000185437	0.00177548	-1.09326	0.296086	0.416605	0.120519	1	184922883	R	II	FAM129A	Body	opensea	Body-opensea		NA	TRUE
cg25446076	-0.124095	0.303058	-3.77155	0.000190516	0.001816	-1.11874	0.282849	0.406944	0.124095	21	38083149	R	I	SIM2	Body	shore	Body-shore	chr21:38079941-38081833	NA	TRUE
cg10893986	-0.142193	0.281184	-3.76916	0.000192273	0.00183029	-1.1274	0.258027	0.40022	0.142193	1	3229739	F	I	PRDM16	Body	opensea	Body-opensea		NA	NA
cg26116326	-0.123771	0.296808	-3.76628	0.000194416	0.00184723	-1.13785	0.276651	0.400422	0.123771	5	173191648	R	II		IGR	opensea	IGR-opensea		TRUE	TRUE
cg15729404	-0.126263	0.307078	-3.75733	0.000201216	0.00190019	-1.17026	0.286515	0.412778	0.126263	6	133561614	R	II	EYA4	TSS1500	shore	TSS1500-shore	chr6:133562086-133563586	NA	NA
cg25883405	-0.130153	0.314994	-3.751	0.000206164	0.00193821	-1.19315	0.293798	0.423951	0.130153	7	104865796	F	II	SRPK2	Body	opensea	Body-opensea		TRUE	TRUE
cg11152384	-0.125105	0.296697	-3.70228	0.000248249	0.00225856	-1.3681	0.276322	0.401427	0.125105	11	68934300	R	II		IGR	opensea	IGR-opensea		TRUE	TRUE
cg19773937	-0.136229	0.315014	-3.68388	0.000266155	0.00239013	-1.43363	0.292828	0.429057	0.136229	1	60216631	F	II	FGGY	Body	opensea	Body-opensea		TRUE	TRUE
cg16896868	-0.13497	0.321947	-3.67242	0.000277908	0.00247741	-1.47426	0.299966	0.434936	0.13497	13	110319562	F	I		IGR	opensea	IGR-opensea		NA	NA
cg00661970	-0.150786	0.320819	-3.6722	0.000278143	0.00247918	-1.47506	0.296262	0.447048	0.150786	12	115135027	R	I		IGR	shore	IGR-shore	chr12:115135925-115136350	NA	NA
cg07226481	-0.112897	0.312727	-3.62429	0.000332847	0.00287885	-1.64376	0.294341	0.407238	0.112897	2	202298388	F	II	TRAK2	5'UTR	opensea	5'UTR-opensea		NA	TRUE
cg15840891	-0.125343	0.298572	-3.62395	0.000333271	0.00288193	-1.64495	0.278159	0.403502	0.125343	2	102133972	R	II		IGR	opensea	IGR-opensea		TRUE	TRUE
cg17029354	-0.132073	0.310376	-3.61743	0.00034146	0.00294111	-1.66774	0.288867	0.42094	0.132073	12	115134904	F	II		IGR	shore	IGR-shore	chr12:115135925-115136350	NA	NA
cg03906681	-0.102863	0.315027	-3.58604	0.000383607	0.00323987	-1.77694	0.298275	0.401138	0.102863	15	38378237	R	II		IGR	opensea	IGR-opensea		NA	TRUE
cg25616547	-0.121329	0.316874	-3.58306	0.000387866	0.0032696	-1.78729	0.297114	0.418443	0.121329	12	115134344	R	II		IGR	shore	IGR-shore	chr12:115135925-115136350	NA	NA
cg02722596	-0.130541	0.318938	-3.56879	0.000408814	0.00341393	-1.8366	0.297678	0.428219	0.130541	5	140762957	R	I	PCDHGA4	Body	shore	Body-shore	chr5:140764301-140764680	NA	NA
cg15798385	-0.104163	0.313235	-3.56615	0.000412807	0.00344214	-1.84571	0.296271	0.400434	0.104163	7	27281569	F	II	EVX1	TSS1500	shore	TSS1500-shore	chr7:27282086-27283136	NA	NA
cg14757738	-0.119048	0.317745	-3.4922	0.000540613	0.00429887	-2.09817	0.298358	0.417406	0.119048	2	20928037	R	II	C2orf43	Body	opensea	Body-opensea		NA	TRUE
cg18700744	-0.1278	0.297417	-3.49206	0.000540897	0.00430083	-2.09866	0.276604	0.404404	0.1278	12	112534559	R	II	NAA25	Body	opensea	Body-opensea		TRUE	TRUE
cg09313705	-0.11007	0.310678	-3.45938	0.000608475	0.00474226	-2.20865	0.292753	0.402823	0.11007	17	46622491	R	II	HOXB2	TSS200	shore	TSS200-shore	chr17:46620367-46621373	TRUE	NA
cg04321555	-0.104153	0.315033	-3.38578	0.000790618	0.00588837	-2.45284	0.29807	0.402224	0.104153	19	34285737	R	II		IGR	shore	IGR-shore	chr19:34286184-34289135	NA	NA
cg05090759	-0.121244	0.304903	-3.3369	0.000938412	0.00678512	-2.61229	0.285158	0.406402	0.121244	2	165812146	F	I	SLC38A11	TSS200	opensea	TSS200-opensea		NA	NA
cg11841771	-0.113042	0.307919	-3.30451	0.00105012	0.00743326	-2.71677	0.289509	0.402551	0.113042	12	115134956	F	I		IGR	shore	IGR-shore	chr12:115135925-115136350	NA	NA
cg00631329	-0.116102	0.304687	-3.28585	0.00111996	0.00783167	-2.77652	0.285779	0.401881	0.116102	6	26305371	F	II		IGR	opensea	IGR-opensea		NA	NA		rs994379
cg24298684	0.184799	0.395002	8.34622	1.66791e-15	4.80991e-13	23.7123	0.425098	0.240299	-0.184799	20	54823878	F	II	MC3R	5'UTR	shore	5'UTR-shore	chr20:54824312-54824584	NA	NA
cg05210615	0.150198	0.417172	7.92785	3.04009e-14	6.08847e-12	20.8461	0.441633	0.291435	-0.150198	17	47512894	R	II		IGR	opensea	IGR-opensea		NA	TRUE
cg13277939	0.1578	0.417949	6.99282	1.37938e-11	1.32595e-09	14.8217	0.443648	0.285849	-0.1578	14	39735211	F	II	CTAGE5	TSS1500	shore	TSS1500-shore	chr14:39735802-39736902	NA	NA
cg21049958	0.134271	0.40353	6.71547	7.62292e-11	5.90273e-09	13.1432	0.425397	0.291125	-0.134271	19	42134128	R	II	CEACAM4	TSS1500	opensea	TSS1500-opensea		NA	NA
cg24168221	0.154046	0.424564	6.3028	8.82396e-10	4.96414e-08	10.7437	0.449652	0.295605	-0.154046	20	23587099	R	II	CST9	TSS1500	opensea	TSS1500-opensea		NA	NA
cg22341513	0.126005	0.404742	5.89809	8.69265e-09	3.59414e-07	8.50879	0.425263	0.299258	-0.126005	18	54785289	R	II		IGR	shelf	IGR-shelf	chr18:54788959-54789194	NA	NA
cg01357846	0.113694	0.391079	4.85268	1.83974e-06	3.62758e-05	3.31259	0.409595	0.2959	-0.113694	2	79252794	R	II	REG3G	TSS200	opensea	TSS200-opensea		NA	NA
cg26874872	0.142016	0.399824	4.74889	2.99138e-06	5.49442e-05	2.84431	0.422952	0.280937	-0.142016	16	26156362	F	II		IGR	opensea	IGR-opensea		NA	TRUE
cg03495011	0.117031	0.392375	4.57474	6.63497e-06	0.000108326	2.07858	0.411434	0.294403	-0.117031	20	61757175	R	II		IGR	shelf	IGR-shelf	chr20:61754868-61755083	NA	NA
cg07143815	0.135469	0.398906	4.48378	9.96229e-06	0.000153101	1.68875	0.420968	0.2855	-0.135469	8	66474918	F	II		IGR	opensea	IGR-opensea		NA	NA
cg12749559	0.120294	0.380975	4.25151	2.72929e-05	0.000356497	0.725039	0.400566	0.280272	-0.120294	1	167904284	R	II	BRP44	Body	shore	Body-shore	chr1:167905027-167906801	NA	NA
cg25076039	0.125661	0.396058	4.2222	3.0898e-05	0.000395465	0.606712	0.416523	0.290862	-0.125661	5	169128937	F	II	DOCK2	Body	opensea	Body-opensea		NA	NA		rs2161404
cg19917083	0.114049	0.381565	3.93251	0.000101415	0.00107417	-0.522853	0.400139	0.28609	-0.114049	2	112814452	F	II	TMEM87B	Body	shore	Body-shore	chr2:112812827-112813614	NA	NA

## Sheet: S3
	N	DE	P.DE	SigGenesInSet
HALLMARK_EPITHELIAL_MESENCHYMAL_TRANSITION	191	14	0.029434	COL1A2,COL5A2,FN1,ITGB3,ITGB5,LOXL2,MGP,MMP2,MSX1,PTHLH,SFRP4,TAGLN,THY1,WIPF1
HALLMARK_ANGIOGENESIS	35	4	0.0395967	COL5A2,KCNJ8,MSX1,PGLYRP1
HALLMARK_PANCREAS_BETA_CELLS	38	3	0.148859	ISL1,PAX6,PCSK2
HALLMARK_INFLAMMATORY_RESPONSE	196	8	0.167429	SEMA4D,CD55,HPN,ITGB3,CD82,AXL,PROK2,SCN1B,FZD5
HALLMARK_CHOLESTEROL_HOMEOSTASIS	70	4	0.222935	NIBAN1,ALDOC,PCYT2,SCD
HALLMARK_HEDGEHOG_SIGNALING	32	3	0.262342	SLIT1,THY1,NRP2
HALLMARK_MYOGENESIS	195	10	0.294871	ADCY9,FABP3,GNAO1,IFRD1,ITGB5,KIFC3,MYF6,SCD,TAGLN,ACTC1,NAV2
HALLMARK_APICAL_JUNCTION	193	9	0.355865	MMP2,PARVA,ACTC1,THY1,SKAP2,CLDN6,NRXN2,CD34,SDC3
HALLMARK_IL6_JAK_STAT3_SIGNALING	81	3	0.362035	ITGB3,TNFRSF1A,CD38
HALLMARK_COAGULATION	130	5	0.363775	FN1,HPN,ITGB3,MMP2,MMP15,CAPN2
HALLMARK_TGF_BETA_SIGNALING	53	3	0.405136	CDKN1C,TGFBR1,NCOR2
HALLMARK_UV_RESPONSE_UP	155	6	0.463488	CDKN1C,CHRNA5,CNP,NKX2-5,HLA-F,MSX1
HALLMARK_UV_RESPONSE_DN	142	7	0.580945	COL1A2,COL5A2,SYNE1,ANXA2,IGF1R,ITGB3,ZMIZ1
HALLMARK_IL2_STAT5_SIGNALING	194	7	0.600423	CDKN1C,FGL2,IGF1R,LRRC8C,HOPX,ADAM19,TNFRSF8,CD81
HALLMARK_HEME_METABOLISM	185	6	0.608105	ABCB6,HAGH,HEBP1,SLC22A4,TRAK2,TNS1
HALLMARK_GLYCOLYSIS	188	6	0.628994	ABCB6,PKM,BIK,SOX9,NOL3,SDC3
HALLMARK_WNT_BETA_CATENIN_SIGNALING	42	2	0.645862	LEF1,NCOR2
HALLMARK_MITOTIC_SPINDLE	189	7	0.669154	SEPTIN9,FBXO5,KIF3C,MAP3K11,PIF1,NCK2,SORBS2
HALLMARK_ESTROGEN_RESPONSE_EARLY	191	7	0.746847	ADCY9,GFRA1,IGF1R,NBL1,THSD4,NAV2,NCOR2
HALLMARK_SPERMATOGENESIS	131	3	0.751752	CLGN,DMRT1,ELOVL3
HALLMARK_KRAS_SIGNALING_DN	187	5	0.768619	MAST3,PAX3,FGGY,ACTC1,THRB
HALLMARK_NOTCH_SIGNALING	31	1	0.786204	FZD5
HALLMARK_APOPTOSIS	153	4	0.796429	MMP2,LEF1,BIK,CD38
HALLMARK_APICAL_SURFACE	41	1	0.797406	THY1
HALLMARK_G2M_CHECKPOINT	192	5	0.803058	FBXO5,HMGA1,MEIS1,UPF1,H2BC12
HALLMARK_REACTIVE_OXYGEN_SPECIES_PATHWAY	47	1	0.803158	TXNRD2
HALLMARK_XENOBIOTIC_METABOLISM	195	4	0.840868	ALDH3A1,DDAH2,MPP2,TNFRSF1A
HALLMARK_MTORC1_SIGNALING	194	4	0.867822	FGL2,NIBAN1,IFRD1,SCD,SKAP2
HALLMARK_COMPLEMENT	192	4	0.871763	CD55,FN1,MMP15,HPCAL4
HALLMARK_INTERFERON_ALPHA_RESPONSE	97	1	0.903596	CNP
HALLMARK_PI3K_AKT_MTOR_SIGNALING	103	2	0.906422	PITX2,TNFRSF1A
HALLMARK_ANDROGEN_RESPONSE	97	2	0.908779	ZMIZ1,SCD
HALLMARK_INTERFERON_GAMMA_RESPONSE	197	3	0.913006	VAMP5,FGL2,MARCHF1,CD38
HALLMARK_TNFA_SIGNALING_VIA_NFKB	198	4	0.918722	IL23A,PER1,NR4A3,MSC
HALLMARK_ESTROGEN_RESPONSE_LATE	192	4	0.940313	NMU,NBL1,DLG5,NCOR2
HALLMARK_PROTEIN_SECRETION	88	1	0.946972	TOM1L1
HALLMARK_BILE_ACID_METABOLISM	110	1	0.950746	ABCA4
HALLMARK_HYPOXIA	190	4	0.951913	CDKN1C,ALDOC,ANXA2,SDC3
HALLMARK_MYC_TARGETS_V1	193	2	0.956484	SF3B3,IFRD1,PCBP1
HALLMARK_KRAS_SIGNALING_UP	189	3	0.960843	HOXD11,SCN1B,ADGRL4,SOX9
HALLMARK_UNFOLDED_PROTEIN_RESPONSE	111	1	0.972781	NABP1
HALLMARK_E2F_TARGETS	193	2	0.973711	CIT,HMGA1
HALLMARK_FATTY_ACID_METABOLISM	147	1	0.975688	ALDH3A1
HALLMARK_DNA_REPAIR	143	1	0.976087	GSDME
HALLMARK_P53_PATHWAY	195	3	0.97755	RPL36,CD82,CD81
HALLMARK_ALLOGRAFT_REJECTION	190	2	0.97768	THY1,CD8A
HALLMARK_OXIDATIVE_PHOSPHORYLATION	188	1	0.986576	ATP5MC2
HALLMARK_ADIPOGENESIS	194	1	0.997504	NABP1
HALLMARK_MYC_TARGETS_V2	57	0	1
HALLMARK_PEROXISOME	100	0	1

## Sheet: S4
ID	setSize	enrichmentScore	NES	pvalue	p.adjust	qvalues	rank	leading_edge	core_enrichment
HALLMARK_ALLOGRAFT_REJECTION	195	-0.774301	-1.856	1e-10	6.71429e-10	3.7594e-10	2308	tags=60%	list=12%	signal=53%	F2R/TLR3/TNF/TGFB1/JAK2/TLR1/APBB1/IFNGR1/CTSS/CFP/BCL3/IFNG/CD28/BCAT1/IL27RA/SRGN/STAB1/NLRP3/IL2RA/LYN/TAP2/TRAT1/CCND2/IRF7/IL15/CRTAM/PSMB10/CCL22/HLA-A/HLA-DMA/ELF4/ST8SIA4/GZMB/FLNA/EGFR/GPR65/FASLG/ITK/IL6/HLA-E/IL12RB1/TAP1/FAS/MMP9/CD96/B2M/IL1B/C2/IL16/ETS1/CD4/FCGR2B/CD74/CD40LG/LCP2/IL4R/CD47/CD86/CAPG/TGFB2/LY75/IFNAR2/PRF1/CD8A/CD3G/ZAP70/CD247/CXCR3/CCL4/STAT4/HLA-DOB/NCF4/CSF1/LY…
HALLMARK_COMPLEMENT	200	-0.682481	-1.63518	1e-10	6.71429e-10	3.7594e-10	3313	tags=53%	list=18%	signal=44%	GNG2/PIK3CA/CALM3/CPQ/PLA2G7/EHD1/RCE1/RBSN/CASP7/CDK5R1/HSPA1A/APOBEC3F/TFPI2/GNAI2/F10/PIM1/CD59/CASP9/LAP3/DYRK2/PDGFB/CPM/ANXA5/CASP10/PRCP/RHOG/SH2B3/PLSCR1/PDP1/LRP1/ERAP2/CR2/TNFAIP3/ZFPM2/JAK2/SRC/CTSS/FYN/CDA/DOCK4/LYN/LTF/MMP14/GNB4/TIMP2/ANG/PIK3CG/IRF7/LIPA/DGKH/PLA2G4A/GNGT2/CASP1/OLR1/GZMB/DOCK9/IL6/PLAT/MMP12/RASGRP1/S100A9/PIK3R5/IRF1/APOBEC3G/C2/CD55/GATA3/CD40LG/LCP2/MAFF/PSMB9/…
HALLMARK_INFLAMMATORY_RESPONSE	198	-0.72674	-1.74161	1e-10	6.71429e-10	3.7594e-10	3010	tags=62%	list=16%	signal=52%	HIF1A/GCH1/NMI/AQP9/INHBA/TNFRSF9/P2RY2/ATP2C1/PCDH7/KCNA3/BTG2/LTA/SEMA4D/C5AR1/CCL24/RHOG/IL15RA/CSF3R/TLR3/SPHK1/PDPN/TLR1/PTGER2/NOD2/LPAR1/CCRL2/PTGIR/STAB1/CD14/NLRP3/LYN/LAMP3/MMP14/IL1R1/FZD5/EDN1/CDKN1A/IRF7/FPR1/AXL/IL15/ABCA1/CCL20/MYC/CD82/SELE/CCL22/OLR1/IRAK2/GPR183/IL6/CCL17/CLEC5A/HPN/RASGRP1/TNFSF15/IL18R1/CX3CL1/SCN1B/HAS2/CXCL8/OSMR/APLNR/CHST2/IL1B/PIK3R5/IRF1/RTP4/TNFRSF1B/CD…
HALLMARK_INTERFERON_ALPHA_RESPONSE	95	-0.764828	-1.79864	1e-10	6.71429e-10	3.7594e-10	2970	tags=77%	list=16%	signal=65%	GMPR/ISG20/NMI/UBA7/LAP3/CASP8/PSME2/TDRD7/IL7/BATF2/PSME1/PLSCR1/HELZ2/DHX58/TXNIP/TRIM5/TMEM140/STAT2/PARP12/IFI35/LPAR6/CCRL2/IFIH1/PROCR/LGALS3BP/LAMP3/UBE2L6/IRF7/IL15/PSMB8/PARP9/IFITM2/PARP14/RSAD2/IFI27/MX1/CASP1/IFIT2/HERC6/IRF9/SAMD9/TAP1/IFIT3/IFITM3/B2M/SAMD9L/OASL/IRF1/RTP4/TRIM21/DDX60/CD74/ISG15/HLA-C/IL4R/CD47/NCOA7/GBP4/IFI44/PSMB9/CXCL11/BST2/IFI44L/OAS1/CSF1/TRIM14/EPSTI1/SELL/…
HALLMARK_INTERFERON_GAMMA_RESPONSE	198	-0.757689	-1.81577	1e-10	6.71429e-10	3.7594e-10	3010	tags=73%	list=16%	signal=62%	HIF1A/GCH1/PIM1/ISG20/NMI/PTPN6/LAP3/CASP8/ISOC1/PSME2/SOD2/NUP93/TDRD7/GBP6/IL7/BATF2/PSME1/SOCS1/PLSCR1/IL15RA/HELZ2/EIF4E3/DHX58/MYD88/TXNIP/TNFAIP3/VAMP8/IDO1/JAK2/STAT2/PARP12/IFI35/ZNFX1/IFIH1/RNF213/STAT3/AUTS2/LGALS3BP/GPR18/CDKN1A/UBE2L6/IRF7/FPR1/IL15/PSMB8/FCGR1A/IFITM2/PARP14/RSAD2/IFI27/ZBP1/MX1/PSMB10/IL18BP/PLA2G4A/CIITA/HLA-A/HLA-DMA/CD38/CASP1/ST8SIA4/IFIT1/XCL1/IFIT2/HERC6/DDX58…
HALLMARK_KRAS_SIGNALING_UP	194	-0.684572	-1.64163	1e-10	6.71429e-10	3.7594e-10	2975	tags=51%	list=16%	signal=43%	MAP3K1/ENG/FLT4/PDCD1LG2/INHBA/NIN/ACE/BMP2/CSF2RA/GLRX/TRIB2/SOX9/NRP1/VWA5A/TNFAIP3/F2RL1/TSPAN7/FGF9/CBL/PRRX1/PPP1R15A/CTSS/TSPAN13/ANGPTL4/TLR8/ADAM8/GPRC5B/AKAP12/CLEC4A/GYPC/CCND2/TRAF1/PSMB8/CCL20/PCP4/IL33/IGF2/EMP1/CPE/TMEM176A/ABCB1/CXCR4/PLAT/TSPAN1/MMP9/SCN1B/ANKH/ETV4/DOCK2/SNAP25/IL1B/TMEM176B/PRDM1/ETS1/TNFRSF1B/LY96/SPP1/F13A1/IL10RA/ITGA2/CSF2/IL1RL2/HSD11B1/LAT2/MALL/SCG5/FCER1…
HALLMARK_TNFA_SIGNALING_VIA_NFKB	198	-0.720609	-1.72691	1e-10	6.71429e-10	3.7594e-10	3312	tags=67%	list=18%	signal=55%	B4GALT1/RNF19B/EHD1/MCL1/LITAF/FUT4/TRIB1/IER5/STAT5A/SGK1/GCH1/REL/AREG/PLK2/TANK/INHBA/TNFRSF9/BMP2/CD83/NR4A2/TGIF1/SOD2/CCND1/BTG2/EFNA1/IL15RA/NFAT5/RHOB/NFKB2/NR4A3/TNF/SPHK1/SIK1/TNFAIP3/TUBB2A/F2RL1/BIRC2/SAT1/SLC2A6/PPP1R15A/ETS2/IL23A/BCL3/NFIL3/CCRL2/EGR1/IFIH1/BCL6/SPSB1/PFKFB3/BHLHE40/CFLAR/GEM/ZFP36/B4GALT5/PHLDA1/GADD45A/NR4A1/JUNB/EDN1/CDKN1A/TRAF1/SERPINB8/ABCA1/CCL20/KLF2/RELB/M…
HALLMARK_APOPTOSIS	159	-0.664731	-1.5844	1.51829e-09	8.51618e-09	4.7683e-09	4014	tags=59%	list=22%	signal=47%	GPX1/MADD/EREG/PPT1/AIFM3/JUN/RELA/CASP4/BCL2L11/ADD1/PMAIP1/BCL10/FDXR/WEE1/ROCK1/SMAD7/MCL1/PEA15/CASP7/APP/GCH1/CTNNB1/ISG20/CASP9/CASP8/BMP2/BGN/CYLD/SOD2/CCND1/BTG2/CCNA1/PDGFRB/RHOB/F2R/TSPO/TNF/TXNIP/ERBB2/PAK1/SAT1/IFNGR1/CDC25B/DPYD/LMNA/BCL2L1/BCL2L10/CFLAR/CD14/SPTAN1/TIMP2/GADD45A/CDKN1A/CCND2/MMP2/DNAJA1/CD38/CASP1/EMP1/FASLG/IL6/ERBB3/PLAT/TAP1/FAS/IFITM3/ANKH/IL1B/IRF1/HMOX1/BID/CD…
HALLMARK_COAGULATION	138	-0.674322	-1.60102	1.63076e-09	8.51618e-09	4.7683e-09	2223	tags=35%	list=12%	signal=31%	LRP1/CTSK/CD9/A2M/FBN1/FYN/PROC/MMP14/ANG/MST1/MMP2/OLR1/THBD/CAPN5/PLAT/HPN/MMP9/C2/ITGA2/MAFF/MMP7/CFI/ITGB3/F3/C1QA/PLEK/PROS1/C1R/DUSP6/CTSH/GSN/C1S/CFH/SERPING1/ANXA1/CFB/PLAU/TMPRSS6/DPP4/PRSS23/COMP/FN1/TIMP1/CLU/CTSE/SERPINA1/C3/APOC1
HALLMARK_IL2_STAT5_SIGNALING	195	-0.640233	-1.53464	3.01929e-09	1.41907e-08	7.9455e-09	3392	tags=51%	list=18%	signal=42%	MYO1E/SWAP70/MUC1/SOCS2/TNFRSF8/SNX9/ANXA4/CD81/HIPK2/PIM1/FLT3LG/LRRC8C/RNH1/TNFRSF9/CAPN3/BMP2/CD83/CCND3/SOCS1/PLSCR1/NDRG1/RHOB/NRP1/PTGER2/TNFSF11/IFNGR1/PRKCH/NFIL3/WLS/CCR4/BCL2L1/NFKBIZ/PLEC/SLC1A5/CDKN1C/BHLHE40/SHE/IL2RA/ICOS/IGF1R/PHLDA1/TTC39B/CCND2/TRAF1/PRNP/MYC/GLIPR2/CTLA4/CDCP1/EMP1/SLC2A3/GPR65/EOMES/BATF3/ABCB1/TGM2/IL18R1/PLIN2/PNP/IFITM3/TLR7/ETV4/DHRS3/IKZF2/CD79B/IL1R2/RHOH…
HALLMARK_IL6_JAK_STAT3_SIGNALING	87	-0.726376	-1.70019	5.53831e-09	2.36637e-08	1.32495e-08	2598	tags=62%	list=14%	signal=54%	CSF2RA/IL13RA1/IL7/SOCS1/IL15RA/CSF3R/ACVRL1/IL17RA/MYD88/TNF/CD9/TGFB1/A2M/CBL/CRLF2/STAT2/IFNGR1/STAT3/CD14/IL2RA/IL1R1/TNFRSF1A/CD38/IRF9/ITGA4/IL6/IL12RB1/IL18R1/FAS/OSMR/LEPR/IL1B/PIK3R5/IRF1/IL1R2/HMOX1/TNFRSF1B/CSF2/IL4R/CSF2RB/CXCL11/SOCS3/ITGB3/CSF1/TNFRSF21/CXCL13/STAT1/CXCL10/CCR1/EBI3/LTB/TNFRSF12A/IL2RG/CXCL9
HALLMARK_EPITHELIAL_MESENCHYMAL_TRANSITION	197	-0.626326	-1.50071	2.50383e-08	9.80666e-08	5.49085e-08	3159	tags=49%	list=17%	signal=41%	SCG2/PMP22/LOXL1/MXRA5/BMP1/TFPI2/AREG/LAMA2/CALD1/CD59/VCAN/INHBA/TGFBI/ECM2/LOX/BGN/MYLK/PDGFRB/LAMA3/RHOB/COL16A1/LRP1/PCOLCE/TNFAIP3/TGFB1/SAT1/SERPINE2/PRRX1/FOXC2/FBN1/DAB2/FBLN1/THBS2/GEM/MMP14/GADD45A/NID2/IL15/EFEMP2/MMP2/CTHRC1/QSOX1/PMEPA1/SFRP4/FLNA/FBLN5/WIPF1/BASP1/IL6/TGM2/NOTCH2/FAS/CXCL8/CDH2/VCAM1/FBLN2/NNMT/FGF2/SPP1/EMP3/ITGA2/IL32/COL1A1/FBN2/CAPG/GJA1/COL7A1/BDNF/LAMA1/TNC/C…
HALLMARK_P53_PATHWAY	192	-0.615297	-1.47499	9.16128e-08	3.31216e-07	1.85451e-07	4184	tags=53%	list=23%	signal=42%	PMM1/HRAS/NOL8/HSPA4L/BTG1/MAPKAPK3/JUN/CCP110/TRAFD1/RPS27L/RHBDF2/MXD4/KIF13B/NINJ1/PHLDA3/IP6K2/FDXR/BLCAP/RNF19B/PRMT2/CDKN2B/PPM1D/APP/CDK5R1/ABHD4/IER5/CD81/CSRNP2/PLK2/APAF1/FGF13/TAX1BP3/BMP2/TOB1/BTG2/CCND3/ZFP36L1/RALGDS/CLCA2/RAP2B/PERP/SOCS1/JAG2/SLC3A2/NDRG1/PDGFA/F2R/PLXNB2/MDM2/VWA5A/TXNIP/SPHK1/ST14/PTPN14/XPC/TGFB1/VAMP8/SAT1/NOTCH1/PPP1R15A/TSPYL2/PROCR/ZMAT3/DDB2/GADD45A/CDKN1A…
HALLMARK_APICAL_JUNCTION	193	-0.604305	-1.44862	1.06291e-06	3.56833e-06	1.99794e-06	4380	tags=53%	list=24%	signal=41%	CAP1/SHROOM2/NRTN/MAP4K2/PCDH1/HRAS/JAM3/FLNC/ARPC2/CTNNA1/JUP/PKD1/ITGA10/PLCG1/VAV2/MYH9/VCL/CDH15/CDSN/PECAM1/CRB3/AKT3/CDH1/ACTN4/NFASC/B4GALT1/MYL12B/CLDN4/PARVA/FSCN1/TJP1/MSN/BMP1/GNAI2/PIK3R3/EPB41L2/VCAN/EVL/TGFBI/VASP/CNN2/CLDN7/CLDN8/LAMA3/CD276/COL16A1/YWHAH/SRC/TRO/CALB2/LAYN/CD209/RASA1/RRAS/FBN1/LIMA1/CLDN5/CDH4/SKAP2/CLDN11/ARHGEF6/ACTN1/TRAF1/CADM3/BAIAP2/ITGA3/MMP2/CLDN6/MAPK11/…
HALLMARK_ESTROGEN_RESPONSE_LATE	196	-0.591189	-1.41674	1.14362e-05	3.58336e-05	2.00636e-05	3102	tags=41%	list=17%	signal=35%	ALDH3A2/LSR/CYP26B1/CELSR2/TFPI2/FGFR3/SGK1/AREG/ISG20/PTPN6/RPS6KA2/FKBP5/FABP5/KCNK5/TOB1/ADD3/CCND1/PTGES/JAK1/PLXNB1/FAM102A/CCNA1/PERP/MYOF/AGR2/ABHD2/ST14/RBBP8/CD9/CHPT1/SLC27A2/JAK2/ASS1/TSPAN13/GALE/SORD/CYP4F11/MICB/DHCR7/LTF/ZFP36/CLIC3/HSPB8/RAB31/PCP4/FOS/NAB2/SNX10/TPSAB1/CPE/TFAP2C/TFF3/NPY1R/TPD52L1/S100A9/ALDH3B1/HR/EMP2/KRT13/EGR3/BATF/CXCL12/KLF4/NRIP1/NBL1/RET/TRIM29/KRT19/IGS…
HALLMARK_ESTROGEN_RESPONSE_EARLY	195	-0.580466	-1.39138	2.69338e-05	7.9118e-05	4.4299e-05	3679	tags=47%	list=20%	signal=38%	PGR/SULT2B1/CBFA2T3/MAST4/ESRP2/NADSYN1/ELF1/PMAIP1/MUC1/B4GALT1/GLA/CYP26B1/CELSR2/CELSR1/AREG/RPS6KA2/FKBP5/BCL11B/P2RY2/KAZN/KCNK5/TOB1/ADD3/CCND1/SYNGR1/PTGES/CLDN7/FAM102A/PODXL/MYOF/ABHD2/REEP1/RBBP8/CHPT1/SLC27A2/INPP5F/SLC1A1/JAK2/CALB2/SLC2A1/SVIL/GAB2/THSD4/OLFML3/MICB/DHCR7/BHLHE40/ZNF185/IGF1R/CLIC3/ABLIM1/HSPB8/RAB31/ELF3/UGCG/MYC/FOS/MREG/SEC14L2/KRT15/TFAP2C/TFF3/NPY1R/RASGRP1/TGM2…
HALLMARK_UV_RESPONSE_DN	138	-0.549941	-1.30571	0.00349375	0.00965918	0.00540827	4348	tags=47%	list=24%	signal=36%	INPP4B/GCNT1/ATP2B1/PLCB4/CAP2/FZD2/PRKAR2B/DUSP1/ABCC1/SNAI2/VAV2/RBPMS/NFKB1/ATP2B4/PIAS3/PRDM2/AKT3/SMAD7/ANXA4/PMP22/TJP1/SYNJ2/NFIB/PIK3R3/RASA2/ATP2C1/ADD3/PDGFRB/TGFBR2/NRP1/ERBB2/PTPRM/SIPA1L1/ZMIZ1/MMP16/LPAR1/GRK5/FYN/DAB2/BHLHE40/IGF1R/SDC2/LTBP1/MYC/SMAD3/FBLN5/CELF2/NOTCH2/RND3/HAS2/DLC1/COL1A1/EFEMP1/MET/GJA1/BDNF/RUNX1/ITGB3/F3/LDLR/ANXA2/PIK3CD/CAV1/RGS4/IGFBP5
HALLMARK_HYPOXIA	191	-0.508324	-1.21851	0.018981	0.0495615	0.02775	3082	tags=35%	list=17%	signal=30%	GPC3/PGM1/AK4/MAP3K1/PIM1/ISG20/HS3ST1/PDGFB/IDS/TPST2/TGFBI/EDN2/PLAC8/LOX/GLRX/BGN/KLF7/EFNA1/NDRG1/PDK3/TNFAIP3/ERRFI1/SLC2A1/PPP1R15A/NFIL3/FBP1/ANGPTL4/SLC2A5/PFKFB3/WSB1/AKAP12/CDKN1C/BHLHE40/ZFP36/CDKN1A/SDC2/FOS/SLC2A3/EGFR/S100A4/PKP1/IL6/CXCR4/TGM2/PLIN2/FOSL2/CHST2/DPYSL4/HMOX1/ETS1/KLF6/PAM/MAFF/SLC6A6/F3/PLAUR/ANXA2/IER3/SRPX/SDC3/DCN/ATF3/SDC4/TIPARP/CP/CAV1/ALDOC
HALLMARK_UV_RESPONSE_UP	154	-0.523633	-1.24595	0.0216918	0.0536586	0.030044	3368	tags=29%	list=18%	signal=24%	IGFBP2/MAOA/CDKN2B/TYRO3/GCH1/NTRK3/BMP2/GLS/SOD2/BTG2/CCND3/RHOB/NAT1/TUBA4A/ARRB2/HYAL2/CDKN1C/NPTXR/LYN/MMP14/NR4A1/JUNB/FGF18/DNAJA1/SLC6A12/FOS/ABCB1/IL6/RASGRP1/TAP1/RAB27A/NXF1/IRF1/HMOX1/BID/FOSB/HLA-F/PTPRD/AQP3/RET/ATF3/ICAM1/RRAD/CXCL2/CDO1
HALLMARK_MYOGENESIS	198	-0.506166	-1.21301	0.022977	0.053996	0.0302329	4013	tags=39%	list=22%	signal=31%	COL6A2/HRC/FOXO4/FST/FLII/PDE4DIP/MEF2A/MYH9/KIFC3/TAGLN/TNNC2/MEF2C/AGRN/MYOZ1/CHRNB1/FXYD1/APP/MYLPF/PVALB/CASQ2/LAMA2/TNNI2/CRYAB/IGF1/CAMK2B/MYLK/KLF5/PLXNB2/SPHK1/HSPB2/SORBS1/REEP1/FABP3/PTGIS/TGFB1/SVIL/NOTCH1/PTP4A3/FKBP1B/BHLHE40/BDKRB2/GJA5/SPTAN1/COL15A1/DES/ABLIM1/HSPB8/CDKN1A/PRNP/EPHB3/SCD/MYH11/PKIA/ERBB3/TPD52L1/IGFBP7/AEBP1/APLNR/CNN3/FGF2/PC/ITGA7/COL1A1/SSPN/DAPK2/EFS/ITGB4/NAV…
HALLMARK_KRAS_SIGNALING_DN	194	-0.497822	-1.19379	0.033966	0.0754518	0.0422462	3420	tags=27%	list=19%	signal=22%	LGALS7/MTHFR/IGFBP2/KCNMB1/CELSR2/FGFR3/SGK1/DTNB/RGS11/EDN2/CLSTN3/NR4A2/BTG2/CLDN8/THNSL2/CCNA1/ABCG4/PRODH/KCND1/NTF3/IFNG/NUDT11/EDN1/SLC29A3/RSAD2/MX1/TCL1A/MAST3/LYPD3/KRT15/PKP1/CYP39A1/PNMT/SPTBN2/CHST2/KRT5/LFNG/PLAG1/KRT13/CD40LG/SLC30A3/SYNPO/CD207/TGFB2/IFI44L/KLHDC8A/PDCD1/RYR1/TGM1/EFHD1/CLDN16/KLK7
HALLMARK_TGF_BETA_SIGNALING	54	-0.576543	-1.31303	0.0353179	0.0754518	0.0422462	6398	tags=72%	list=35%	signal=47%	NCOR2/ARID4B/THBS1/RHOA/XIAP/BMPR1A/PPP1CA/SERPINE1/KLF10/WWTR1/ID2/SPTBN1/SMAD6/SKIL/SKI/BMPR2/CDK9/CDH1/SMAD7/SMURF1/BCAR3/TJP1/HIPK2/ENG/CTNNB1/BMP2/TGIF1/SMURF2/TGFB1/PPP1R15A/CDKN1C/NOG/JUNB/RAB31/ACVR1/SMAD3/PMEPA1/LTBP2/TGFBR1
HALLMARK_ANGIOGENESIS	36	-0.594855	-1.31452	0.0583419	0.117735	0.0659213	4413	tags=56%	list=24%	signal=42%	FSTL1/ITGAV/VEGFA/VAV2/APP/VCAN/JAG2/PDGFA/NRP1/SLCO2A1/CCND2/JAG1/OLR1/S100A4/THBD/LPL/SPP1/TNFRSF21/LUM/TIMP1
HALLMARK_CHOLESTEROL_HOMEOSTASIS	73	-0.534712	-1.24197	0.0601202	0.117735	0.0659213	2941	tags=33%	list=16%	signal=28%	CTNNB1/FABP5/ANXA5/PLSCR1/PDK3/CD9/TP53INP1/ERRFI1/NFIL3/S100A11/CXCL16/DHCR7/ABCA2/SCD/JAG1/LPL/ETHE1/LDLR/PLAUR/ATF3/LGALS3/TNFRSF12A/ALDOC/CLU
HALLMARK_XENOBIOTIC_METABOLISM	195	-0.484095	-1.16038	0.0669331	0.125834	0.0704559	3603	tags=26%	list=19%	signal=21%	UGDH/DDAH2/NINJ1/MAOA/LPIN2/SLC12A4/PDK4/F10/GCH1/AOX1/AQP9/CSAD/IGF1/FMO3/PTGES/LCAT/ETS2/VNN1/CES1/FBP1/SERTAD1/BCAT1/CDA/FBLN1/SLC1A5/CAT/CYP27A1/IL1R1/TNFRSF1A/SLC6A12/PSMB10/UPP1/MAN1A1/FAS/ATOH8/TMEM176B/HMOX1/EPHA2/PC/HSD11B1/TGFB2/SLC6A6/ESR1/ABCC3/IRF8/PROS1/CFB/CYP2S1/CDO1/PTGDS/APOE
HALLMARK_ANDROGEN_RESPONSE	96	-0.509897	-1.20084	0.0779221	0.136107	0.0762079	2968	tags=29%	list=16%	signal=25%	SGK1/SLC38A2/FKBP5/ADAMTS1/CCND1/CCND3/NDRG1/ABHD2/ZMIZ1/SAT1/SORD/MAF/AKAP12/ACTN1/MERTK/SCD/CDK6/PMEPA1/DHCR24/ANKH/B2M/TMPRSS2/STEAP4/ARID5B/PTK2B/KRT19/ALDH1A3/TSC22D1
HALLMARK_NOTCH_SIGNALING	32	-0.593253	-1.29803	0.0781893	0.136107	0.0762079	2845	tags=41%	list=15%	signal=34%	ARRB1/CCND1/DTX1/NOTCH1/NOTCH3/FZD5/JAG1/HEYL/NOTCH2/MAML2/DLL1/LFNG/DTX4
HALLMARK_APICAL_SURFACE	43	-0.561688	-1.257	0.0913706	0.153372	0.0858746	3312	tags=40%	list=18%	signal=33%	SHROOM2/DCBLD2/EPHB4/B4GALT1/CROCC/APP/RTN4RL1/LYN/LYPD3/AFAP1L2/CX3CL1/GATA3/PLAUR/SRPX/SULF2/IL2RB/IL2RG
HALLMARK_MITOTIC_SPINDLE	198	-0.456648	-1.09434	0.180819	0.293052	0.164083	5298	tags=44%	list=29%	signal=32%	CLASP1/PCGF5/WASF2/TSC1/CNTROB/ABI1/TAOK2/NUMA1/KLC1/HDAC6/SPTBN1/DYNC1H1/BCAR1/FGD4/CSNK1D/ALMS1/TUBGCP6/ARF6/SHROOM2/ARHGEF3/CDC42EP2/SSH2/CYTH2/HOOK3/FARP1/CEP192/KATNA1/MAP3K11/MAP1S/RABGAP1/BCL2L11/MYH9/ARHGEF12/ARHGAP27/VCL/BCR/MYO1E/ACTN4/RASAL2/CDC27/ROCK1/CTTN/ARAP3/KIF1B/FSCN1/TUBD1/PKD2/FGD6/STK38L/EPB41L2/RICTOR/NCK2/NIN/RASA2/SUN2/CDC42EP4/TUBA4A/WASF1/MYO9B/PALLD/ABL1/ABR/RASA1/CLIP…
HALLMARK_HEDGEHOG_SIGNALING	35	-0.513344	-1.13301	0.295082	0.462295	0.258844	4364	tags=57%	list=24%	signal=44%	PTCH1/VEGFA/PML/MYH9/NKX6-1/SCG2/DPYSL2/CDK5R1/CELSR1/RTN1/NRP1/CRMP1/ETS2/RASA1/HEY2/CDK6/AMOT/NRP2/NRCAM/UNC5C
HALLMARK_HEME_METABOLISM	192	-0.433961	-1.04029	0.364635	0.552834	0.309538	5424	tags=34%	list=29%	signal=25%	MPP1/KLF3/FBXO34/BPGM/RHD/NCOA4/DCAF11/SLC30A1/VEZF1/MAP2K3/TNS1/UBAC1/TNRC6B/BACH1/TMEM9B/FOXO3/BTRC/HTRA2/RBM5/YPEL5/ALAD/EZH1/USP15/ERMAP/RCL1/ADD1/ARHGEF12/SLC25A37/PICALM/BLVRA/TOP1/RNF19A/OPTN/LPIN2/CDC27/KDM7A/TAL1/TSPAN5/FBXO7/ABCB6/GCLM/BTG2/CCND3/MFHAS1/LRP10/SLC2A1/LMO2/HBB/CAT/GYPC/MBOAT2/BCAM/TRAK2/RBM38/SLC22A4/IGSF3/PC/AQP3/UCP2/ENDOD1/PDZK1IP1/ACKR1/MYL4/ACP5/CTSE/C3
HALLMARK_PI3K_AKT_MTOR_SIGNALING	104	-0.445646	-1.05144	0.377622	0.554633	0.310545	6177	tags=45%	list=33%	signal=30%	MAPKAP1/ARHGDIA/CDK2/MAPK1/ACTR2/PDK1/PFN1/PPP1CA/ACTR3/TRAF2/UBE2N/CFL1/MKNK1/MAP2K3/GRB2/IRAK4/ATF1/CAB39L/AP2M1/TBK1/HRAS/PIKFYVE/YWHAB/PPP2R1B/PLCG1/RPS6KA3/RALB/PLCB1/SLA/PIK3R3/PRKCB/ITPR2/CAB39/MYD88/SLC2A1/STAT2/DAPP1/CDKN1A/TNFRSF1A/EGFR/FASLG/CXCR4/LCK/TIAM1/NOD1/IL2RG/SFN
HALLMARK_ADIPOGENESIS	192	-0.419921	-1.00663	0.477522	0.680108	0.380799	3035	tags=21%	list=16%	signal=18%	PGM1/STAT5A/FZD4/TANK/RAB34/TOB1/DNAJC15/MYLK/ADCY6/SORBS1/ACAA2/IFNGR1/CDKN2C/SOWAHC/ACADL/ANGPTL4/BCL6/SNCG/SLC1A5/CAT/PFKFB3/DHCR7/ATP1B3/COL15A1/GADD45A/HSPB8/APLP2/ABCA1/NABP1/CD151/ANGPT1/LPL/PLIN2/ITGA7/SSPN/UCP2/STOM/ITIH5/C3/APOE
HALLMARK_REACTIVE_OXYGEN_SPECIES_PATHWAY	47	-0.444512	-1.00204	0.526369	0.717007	0.40146	4004	tags=32%	list=22%	signal=25%	IPCEF1/CDKN2D/ABCC1/PRDX4/EGLN2/MBP/FES/GCLM/GLRX/SOD2/CAT/JUNB/PRNP/PDLIM1/LSP1
HALLMARK_WNT_BETA_CATENIN_SIGNALING	42	-0.4468	-0.999374	0.533941	0.717007	0.40146	4594	tags=52%	list=25%	signal=39%	ADAM17/NOTCH4/MAML1/PPARD/HDAC5/FRAT1/PTCH1/NKD1/WNT6/CSNK1E/AXIN2/CTNNB1/JAG2/WNT5B/NOTCH1/HEY2/CCND2/MYC/JAG1/DLL1/LEF1/TCF7
HALLMARK_PANCREAS_BETA_CELLS	40	-0.438932	-0.97846	0.574037	0.749437	0.419617	4053	tags=20%	list=22%	signal=16%	STXBP1/MAFB/AKT3/NKX6-1/LMO2/PAK3/PCSK2/DPP4
HALLMARK_GLYCOLYSIS	197	-0.405739	-0.972171	0.614386	0.780436	0.436974	3314	tags=24%	list=18%	signal=20%	PHKA2/B4GALT1/AGRN/GPC3/AK4/ABCB6/ISG20/GPR87/VCAN/TGFBI/GLRX/CHST1/IL13RA1/SOX9/PDK3/SLC16A3/DSC2/PKM/ANGPTL4/GALE/GLCE/MERTK/FUT8/ANG/ELF3/SDC2/PYGL/QSOX1/EGFR/CXCR4/CAPN5/TFF3/HS6ST2/CHST2/DPYSL4/PC/CLDN9/MET/PAM/SPAG4/TGFA/NT5E/IER3/SDC3/PKP2/DCN/B3GNT3
HALLMARK_PROTEIN_SECRETION	95	-0.393067	-0.924371	0.705	0.871974	0.488227	7463	tags=49%	list=40%	signal=30%	SOD1/ARFGAP3/COPB2/GOSR2/TPD52/TSG101/ADAM10/VPS4B/COPB1/M6PR/ARFGEF2/ATP7A/MON2/MAPK1/ZW10/STX16/NAPG/ARCN1/SNAP23/LAMP2/VAMP3/AP1G1/STX7/AP2B1/GBF1/RAB9A/IGF2R/KRT18/AP2M1/PPT1/TSPAN8/RPS6KA3/STAM/GLA/CD63/KIF1B/RAB14/VAMP4/SCRN1/SGMS1/ABCA1/EGFR/SSPN/PAM/CTSC/CAV2/DST
HALLMARK_BILE_ACID_METABOLISM	112	-0.384486	-0.907014	0.765235	0.922206	0.516353	3646	tags=25%	list=20%	signal=20%	SULT2B1/ABCD3/SOAT2/OPTN/EFHC1/FDXR/BCAR3/AQP9/ABCA4/ISOC1/GCLM/ABCG4/RBP1/SLC27A2/ABCA8/CAT/CYP27A1/PAOX/ALDH1A1/ABCA2/ABCA1/BMP6/DHCR24/CYP39A1/CH25H/ACSL5/LCK/RXRG
HALLMARK_PEROXISOME	104	-0.365072	-0.861339	0.839161	0.974562	0.545667	3646	tags=21%	list=20%	signal=17%	SULT2B1/ABCD3/SLC25A19/BCL10/SEMA3C/ISOC1/SOD2/STS/TSPO/SLC27A2/YWHAH/CAT/ALDH1A1/ACSL4/DHCR24/ABCB1/MVP/DHRS3/CADM1/CRABP1/ACSL5/RXRG
HALLMARK_FATTY_ACID_METABOLISM	154	-0.370209	-0.880888	0.85015	0.974562	0.545667	2644	tags=14%	list=14%	signal=12%	HSP90AA1/PSME1/HSPH1/YWHAH/ACAA2/VNN1/CA4/ACADL/ALDH1A1/ACSL4/UBE2L6/DHCR24/IL4I1/PTPRG/CBR3/ODC1/S100A10/LGALS1/ACSL5/G0S2/INMT
HALLMARK_MTORC1_SIGNALING	195	-0.34664	-0.830896	0.937063	1	0.55991	3296	tags=19%	list=18%	signal=16%	FDXR/GLA/PGM1/SLA/AK4/PIK3R3/EDEM1/GLRX/ADD3/BTG2/TUBA4A/CD9/SYTL2/SLC2A1/PPP1R15A/CFP/NFIL3/SORD/BCAT1/DAPP1/SKAP2/SLC1A5/DHCR7/BHLHE40/CDKN1A/SCD/DHCR24/SLC2A3/CXCR4/PNP/CTSC/SLC6A6/LDLR/FGL2/ITGB2/CORO1A/IGFBP5
HALLMARK_MYC_TARGETS_V2	58	-0.279949	-0.640383	0.967807	1	0.55991	7293	tags=33%	list=39%	signal=20%	LAS1L/MPHOSPH10/DCTPP1/GRWD1/CBX3/PHB/PES1/RRP9/MCM4/WDR74/HK2/RABEPK/PPRC1/RCL1/MCM5/MAP3K6/SORD/MYC/DUSP2
HALLMARK_DNA_REPAIR	147	-0.30982	-0.736625	0.978022	1	0.55991	7955	tags=45%	list=43%	signal=26%	ALYREF/RAD51/GTF2F1/HPRT1/TAF6/RNMT/RALA/EIF1B/ARL6IP1/DGCR8/NUDT21/CETN2/GPX4/TSG101/AK3/ZNF707/AGO4/GTF2A2/GUK1/NT5C3A/DDB1/PCNA/TYMS/TAF13/POLA1/TK2/POLR2E/GTF2H5/ERCC4/POLR2D/NFX1/SF3A3/TAF1C/REV3L/RBX1/RAD52/CSTF3/PDE6G/SNAPC4/CMPK2/POLH/CANT1/SRSF6/LIG1/VPS37B/RRM2B/STX3/NELFB/GTF3C5/POLD4/POLE4/GTF2B/POLD3/POLR2A/RPA2/CLP1/USP11/ELL/ADCY6/XPC/NPR2/CDA/DDB2/BCAM/PNP/HCLS1
HALLMARK_SPERMATOGENESIS	133	-0.286903	-0.680486	0.987013	1	0.55991	4660	tags=17%	list=25%	signal=13%	ADCYAP1/PGS1/LPIN1/IL13RA2/JAM3/HSPA4L/CFTR/SLC12A2/PACRG/TSN/ACE/CCNA1/HSPA1L/SLC2A5/ACRBP/GFI1/SHE/POMC/TEKT2/RPL39L/TLE4/SCG5/PCSK1N
HALLMARK_UNFOLDED_PROTEIN_RESPONSE	107	-0.244873	-0.577808	0.998002	1	0.55991	9326	tags=53%	list=50%	signal=27%	ATP6V0D1/KIF5B/HSPA5/DDIT4/GEMIN4/SERP1/SEC11A/ERN1/SPCS3/DCTN1/NOLC1/NOP14/ARFGAP1/EXOC2/CEBPB/LSM1/CNOT6/TATDN2/EXOSC9/CNOT2/YWHAZ/EIF2AK3/DKC1/GOSR2/DNAJB9/EDC4/DNAJC3/EIF4G1/NFYA/BAG3/MTHFD2/FUS/NFYB/RRP9/CNOT4/DDX10/YIF1A/EIF4A3/ZBTB17/DCP2/IMP3/HERPUD1/EIF4A1/EXOSC2/SLC7A5/KDELR3/DCP1A/VEGFA/BANF1/EDEM1/TUBB2A/TSPYL2/DNAJA4/NABP1/IFIT1/CCL2/ATF3
HALLMARK_MYC_TARGETS_V1	194	-0.196322	-0.470786	1	1	0.55991	9602	tags=50%	list=52%	signal=24%	PSMC6/EXOSC7/PPM1G/DDX21/CNBP/RPL34/HNRNPC/RPS2/SYNCRIP/PSMD3/COPS5/PSMD14/SRM/PSMA7/UBA2/ORC2/SNRPG/NOLC1/PSMA6/SNRPD3/EIF3J/CCT4/PGK1/SMARCC1/UBE2L3/HNRNPD/SNRPB2/SRSF2/PWP1/SSB/DDX18/RRM1/HPRT1/SRPK1/LSM7/CAD/RPS3/USP1/SERBP1/PABPC4/EIF4G2/SNRPD1/HSP90AB1/HNRNPR/NAP1L1/CUL1/HDDC2/PSMB3/TCP1/DHX15/KPNA2/CTPS1/G3BP1/MRPL23/PCNA/CBX3/TYMS/VBP1/PHB/XPO1/DEK/SRSF1/HNRNPA2B1/FAM120A/SET/CCT7/PCBP1/E…

## Sheet: S5
probe	pvalue	CIMP_Minus_low-CIMP	adjust.p
cg25742326	0.00201641	0.108837	0.025887
cg10126324	0.000861728	0.102275	0.0138473
cg13449535	9.42243e-06	0.216791	0.000478601
cg14144728	6.74123e-05	0.111005	0.00207877
cg14709479	0.000891101	0.108742	0.0142111
cg01961752	3.9019e-05	0.135574	0.00137224
cg21837069	0.000780009	0.137517	0.0128503
cg00702126	0.000496476	0.120894	0.00923845
cg14667273	1.94595e-05	0.117779	0.000815694
cg27391934	9.00676e-05	0.1362	0.00258248
cg08589721	5.87537e-05	0.118329	0.00187221
cg14271665	2.4057e-05	0.112376	0.00095204
cg24535439	3.56123e-11	0.224787	2.97954e-08
cg00262621	7.13852e-12	0.201632	7.44808e-09
cg08231710	6.76314e-16	0.270646	3.3322e-12
cg06943420	5.17115e-08	0.199711	8.92235e-06
cg11648594	3.55376e-09	0.202054	1.19382e-06
cg17854471	2.22117e-06	0.102435	0.000158815
cg16823083	4.1198e-05	0.104416	0.00142444
cg23052055	1.52733e-05	0.103025	0.000681693
cg13495205	0.000691493	0.110867	0.0117844
cg03893150	9.38594e-08	0.149021	1.42048e-05
cg23114616	4.08905e-09	0.168716	1.33324e-06
cg27539986	2.65316e-05	0.181492	0.00102259
cg09159285	1.67374e-05	0.171062	0.000728349
cg19884658	0.00015647	0.127171	0.00391445
cg25369015	0.00148977	0.105555	0.0207541
cg05796704	2.29618e-11	0.213026	2.09938e-08
cg22697136	5.85934e-09	0.14921	1.70374e-06
cg01420388	3.25482e-10	0.14573	1.7929e-07
cg02902865	0.00161232	0.122411	0.0220012
cg13204568	0.00369461	0.109151	0.040567
cg11344626	0.000646564	0.124921	0.0112368
cg11964773	2.14837e-07	0.152521	2.74144e-05
cg16519300	1.83569e-06	0.149018	0.000136692
cg03260781	2.16541e-06	0.117036	0.000156258
cg00261668	3.37453e-06	0.121439	0.000220866
cg07332002	0.000224485	0.107161	0.00509043
cg10123662	6.07539e-09	0.137775	1.75506e-06
cg21908208	2.43069e-09	0.192846	9.01958e-07
cg04129469	2.97341e-07	0.170248	3.516e-05
cg22717825	0.000842359	0.115745	0.0136051
cg09473576	4.15745e-06	0.124154	0.000261189
cg05301811	8.38734e-06	0.11972	0.000439505
cg18486150	6.57141e-07	0.132142	6.33597e-05
cg25610515	9.61611e-07	0.176001	8.39024e-05
cg26530485	0.000379308	0.154588	0.00754922
cg07509155	1.35841e-06	0.103657	0.000108079
cg21273275	1.47837e-05	0.106711	0.000667569
cg09874213	1.09062e-06	0.12837	9.13342e-05
cg04221877	4.64229e-05	0.107484	0.00156423
cg15014975	0.000486485	0.114031	0.00910412
cg26256263	0.00073034	0.108247	0.012251
cg07821739	5.30047e-07	0.107678	5.40941e-05
cg13235717	0.000350089	0.114515	0.00710205
cg21950166	0.00324572	0.115138	0.0368991
cg06720467	0.00113238	0.117568	0.0169869
cg11697038	2.14211e-06	0.10131	0.000155059
cg13448978	5.52261e-07	0.140869	5.57834e-05
cg00065048	1.56229e-05	0.125674	0.000691492
cg00338002	3.34387e-08	0.161987	6.48915e-06
cg25775721	0.00168342	0.11306	0.0227203
cg04896949	7.10791e-05	0.106074	0.00216439
cg21291672	6.1841e-07	0.111885	6.04678e-05
cg07345934	1.71606e-06	0.182183	0.000129085
cg18368411	1.24513e-06	0.208598	0.000101308
cg15833534	1.59904e-05	0.137474	0.000704133
cg19316148	1.34061e-06	0.150048	0.000107186
cg20318096	4.77777e-05	0.13558	0.00159828
cg09070415	0.00043441	0.100607	0.00837159
cg11573219	3.28274e-07	0.180048	3.78161e-05
cg09251959	4.80609e-12	0.12367	5.32791e-09
cg25821168	1.98683e-05	0.122886	0.000825697
cg15058557	0.000103279	0.123679	0.00286232
cg03767970	4.23078e-07	0.127163	4.55664e-05
cg07594531	1.06308e-06	0.119799	8.96868e-05
cg21270860	4.31805e-05	0.115074	0.00147402
cg17791651	9.97683e-07	0.134568	8.60705e-05
cg22233974	1.20755e-08	0.14168	2.97479e-06
cg00503866	1.71615e-10	0.189041	1.10289e-07
cg00349607	1.61918e-05	0.103899	0.00071012
cg23037132	9.78555e-07	0.136345	8.47502e-05
cg17449954	3.12307e-07	0.176457	3.65881e-05
cg17602126	3.8991e-06	0.116982	0.000248238
cg04100190	4.41041e-06	0.110733	0.000273143
cg10336144	0.000509651	0.103801	0.0094302
cg14796708	6.37123e-05	0.105959	0.00199168
cg20700731	2.60353e-05	0.126215	0.00100652
cg17098103	0.000143511	0.111424	0.00367608
cg11075745	2.06747e-06	0.110662	0.000150664
cg27507254	0.000149761	0.117429	0.0037912
cg04833514	1.35009e-06	0.110622	0.000107674
cg18183642	5.32208e-06	0.134604	0.000313617
cg21686694	4.52452e-07	0.114777	4.78262e-05
cg06619077	0.00134484	0.128735	0.0192679
cg19797376	3.41854e-05	0.134408	0.00123899
cg10633601	1.32236e-05	0.154551	0.000616263
cg09269866	7.9421e-05	0.10504	0.00235019
cg22438763	3.81093e-05	0.166007	0.00134652
cg08638320	0.000342293	0.138817	0.00698013
cg03440588	0.000237728	0.106728	0.00530794
cg19380001	3.21667e-06	0.129696	0.000212732
cg10776919	5.19298e-09	0.21972	1.57006e-06
cg18198999	1.06669e-05	0.107333	0.000525268
cg04431629	6.44047e-07	0.150875	6.22879e-05
cg00754357	1.38681e-09	0.129791	5.80144e-07
cg03950476	6.19347e-06	0.102898	0.000349633
cg22434763	0.000116988	0.106305	0.00314399
cg04154290	6.98463e-05	0.102214	0.00213747
cg26191586	3.32945e-09	0.130505	1.13132e-06
cg04682133	7.96328e-07	0.131154	7.26576e-05
cg05374238	2.34132e-05	0.106262	0.000933377
cg16080552	0.00137785	0.103933	0.0195827
cg04863005	0.00114682	0.118176	0.0171454
cg27398499	0.00442925	0.133313	0.0461372
cg04993276	5.44001e-06	0.161147	0.000318871
cg08856601	3.0636e-07	0.190446	3.59866e-05
cg26304237	4.63578e-07	0.166065	4.87698e-05
cg04567445	3.04355e-06	0.145525	0.000203288
cg00460049	3.76259e-05	0.105589	0.00133209
cg14610403	0.000231934	0.105672	0.00520743
cg09769134	2.41521e-05	0.139684	0.000954817
cg08857729	1.9311e-08	0.19213	4.32478e-06
cg24110050	0.000170721	0.119299	0.00418478
cg19808205	3.09266e-08	0.16163	6.12223e-06
cg00419321	0.00327513	0.100619	0.0371638
cg01971160	1.87488e-05	0.12069	0.000791789
cg11196437	9.35424e-06	0.149675	0.000476228
cg02154252	1.05517e-06	0.134485	8.92417e-05
cg23106912	7.05653e-07	0.148641	6.67893e-05
cg12278705	2.13116e-05	0.150328	0.000870585
cg07165167	1.34017e-05	0.11872	0.000623578
cg14254720	5.39333e-09	0.200229	1.60508e-06
cg25026529	5.93711e-06	0.145446	0.000339316
cg11823511	9.35419e-07	0.194	8.22915e-05
cg04158367	1.18034e-06	0.13191	9.71955e-05
cg26027669	5.24584e-10	0.226365	2.61367e-07
cg16297569	2.53041e-07	0.15996	3.12551e-05
cg17858328	5.63146e-06	0.156915	0.000326213
cg18182148	5.43146e-07	0.152208	5.50508e-05
cg24683414	5.8483e-06	0.151748	0.000335053
cg23624705	1.26546e-05	0.107022	0.000594748
cg14783814	2.23059e-05	0.106906	0.000901864
cg16968885	0.000525912	0.106854	0.00964455
cg21144922	2.40516e-07	0.163293	2.99584e-05
cg27587125	6.63345e-07	0.139435	6.38755e-05
cg01826444	6.8696e-07	0.168992	6.53688e-05
cg17938867	3.05464e-05	0.108409	0.00113726
cg19221369	0.000108289	0.107387	0.00296345
cg02415029	2.74445e-08	0.134632	5.59526e-06
cg08911820	0.000123153	0.107885	0.00325835
cg25210835	0.000121276	0.152069	0.00321765
cg24467349	0.000230807	0.158664	0.00518736
cg00995520	2.30132e-05	0.133602	0.000922671
cg03469607	0.000153423	0.113047	0.00385398
cg22020227	0.00349983	0.10531	0.0389883
cg19901801	0.000220205	0.118595	0.0050269
cg13613280	3.88984e-05	0.116749	0.00136949
cg25067242	2.98979e-12	0.169652	3.53537e-09
cg12664119	4.29289e-05	0.104464	0.00147054
cg00466334	1.29706e-07	0.134158	1.83756e-05
cg08916374	7.8678e-05	0.102582	0.0023321
cg19913118	7.33918e-06	0.129065	0.000398337
cg07572052	0.00210726	0.102312	0.0267436
cg03969696	0.000279557	0.113982	0.00597035
cg03763518	2.96812e-11	0.188655	2.58069e-08
cg13899718	3.50263e-10	0.268812	1.892e-07
cg18611122	9.8786e-17	0.187466	6.73918e-13
cg22012583	7.81747e-13	0.129309	1.1555e-09
cg13073141	7.08009e-22	0.130661	2.13266e-17
cg05630111	2.84924e-30	0.164163	2.52688e-25
cg10973881	0.000297783	0.120337	0.00625809
cg02959609	2.11461e-09	0.159286	8.08345e-07
cg07206827	6.10582e-05	0.100586	0.00192773
cg26426745	7.07104e-07	0.13769	6.68332e-05
cg19255477	1.87658e-10	0.186565	1.16936e-07
cg22604218	1.16389e-07	0.137411	1.69214e-05
cg13249591	8.81228e-06	0.106054	0.000455345
cg18273417	2.08121e-05	0.159303	0.000856095
cg13740187	0.000623243	0.116184	0.010917
cg16013543	1.39071e-11	0.132749	1.3121e-08
cg13392022	0.00144271	0.106557	0.0202738
cg06315974	0.000391699	0.11283	0.00773163
cg15113766	1.32578e-08	0.138805	3.19505e-06
cg15676040	3.1145e-09	0.145894	1.08319e-06
cg08574629	1.39461e-10	0.191372	9.3188e-08
cg22877509	3.07184e-10	0.222833	1.71339e-07
cg19516515	1.89374e-08	0.166805	4.28744e-06
cg17478282	1.2411e-07	0.128419	1.78716e-05
cg16564525	0.00105285	0.101707	0.0160822
cg15208197	4.93887e-05	0.123578	0.00163925
cg02363950	0.00227362	0.108469	0.0283381
cg14265075	2.94733e-05	0.10067	0.00110804
cg23971170	3.46807e-08	0.213141	6.62864e-06
cg01782826	1.49186e-06	0.175603	0.00011652
cg12336540	1.17667e-05	0.150856	0.000563468
cg26315984	1.1557e-07	0.137562	1.683e-05
cg15680620	0.00048299	0.122615	0.00906358
cg17025683	0.00031194	0.126453	0.00649864
cg04858586	0.000236826	0.127711	0.0052928
cg05161938	6.78303e-05	0.113107	0.00208802
cg13931925	3.62442e-06	0.104514	0.000233601
cg02634341	0.0019148	0.102	0.0249582
cg02431597	1.07684e-07	0.135357	1.59701e-05
cg04902729	9.27586e-05	0.104288	0.00264514
cg10861751	1.6917e-07	0.171838	2.2801e-05
cg00725635	0.000250628	0.125553	0.00552366
cg01768775	1.24122e-05	0.102588	0.000585076
cg01258789	8.92853e-07	0.161372	7.96803e-05
cg00962755	1.56372e-05	0.122999	0.000691492
cg10117369	1.18566e-06	0.137971	9.73626e-05
cg07429623	0.00125138	0.105615	0.0182502
cg21478437	3.45256e-06	0.132163	0.000224732
cg13434570	9.36138e-07	0.153032	8.22915e-05
cg02152968	2.18362e-08	0.134334	4.72316e-06
cg00797651	1.33322e-11	0.223921	1.28519e-08
cg25733599	7.58059e-07	0.108098	7.01035e-05
cg27333706	0.000133629	0.111322	0.00347435
cg11200222	1.34996e-08	0.119047	3.23575e-06
cg05129325	2.5546e-08	0.147195	5.31825e-06
cg08453036	1.27944e-06	0.132494	0.000103531
cg27520776	0.00150693	0.101517	0.0209234
cg27295373	2.99954e-06	0.121203	0.000201071
cg07185695	2.16601e-07	0.154776	2.75999e-05
cg09023136	3.45961e-08	0.104615	6.62677e-06
cg11245333	7.28441e-08	0.108978	1.17888e-05
cg21878149	4.52807e-06	0.147251	0.0002781
cg22790377	1.95433e-05	0.144313	0.000817556
cg25272655	0.000153932	0.110079	0.00386293
cg15471815	9.55102e-05	0.132931	0.00270275
cg06646021	2.19124e-07	0.108363	2.78812e-05
cg05463325	1.8333e-10	0.113619	1.15769e-07
cg16909962	4.29956e-05	0.138017	0.00147054
cg01055562	2.71795e-05	0.121135	0.00104076
cg16516400	0.000621558	0.102583	0.0108986
cg16387254	8.61316e-05	0.133532	0.0024963
cg24454695	2.02604e-07	0.141879	2.61545e-05
cg22941646	7.80573e-06	0.154242	0.00041727
cg13455717	1.57559e-06	0.161933	0.000120981
cg01712686	0.000362197	0.103844	0.0072822
cg06173536	0.000971709	0.123504	0.015164
cg23028178	3.02658e-08	0.104861	6.03075e-06
cg23646820	2.21675e-06	0.122367	0.000158815
cg07913153	0.000530682	0.119735	0.00970526
cg19591056	0.000204383	0.105024	0.00477249
cg18271538	0.000179059	0.104825	0.00432935
cg03596016	1.33888e-06	0.14816	0.000107166
cg08535928	0.000113473	0.110298	0.00306939
cg19867917	2.24462e-05	0.153647	0.000904638
cg09974661	0.000403822	0.112051	0.0079198
cg09064070	5.77551e-08	0.132946	9.79363e-06
cg10425361	0.00181904	0.107111	0.0240422
cg03997139	9.34524e-06	0.158118	0.000476228
cg13266327	6.56415e-06	0.172574	0.000366823
cg22044566	1.84739e-05	0.143455	0.000782096
cg16306978	0.000456172	0.101976	0.00868716
cg18587476	0.00189625	0.107019	0.0248021
cg17277199	0.000272892	0.109559	0.00587706
cg07751331	0.000341092	0.121639	0.00696045
cg22647546	7.95449e-08	0.184739	1.26515e-05
cg22070462	1.17241e-05	0.101946	0.00056173
cg23482427	0.000108662	0.137997	0.00296973
cg14021880	1.25603e-06	0.107714	0.000102008
cg14242246	1.90738e-05	0.125673	0.000802457
cg05231308	1.00849e-05	0.11921	0.000503315
cg04527918	1.06093e-06	0.134071	8.96094e-05
cg13833437	5.12927e-07	0.137313	5.27108e-05
cg05113927	5.79406e-07	0.169497	5.77897e-05
cg21752601	1.4433e-05	0.104721	0.000654736
cg22129545	4.55117e-05	0.122013	0.00153938
cg20442078	5.87532e-05	0.114611	0.00187221
cg09065714	0.000367135	0.114188	0.00735315
cg18428193	2.36873e-09	0.138907	8.86386e-07
cg04845466	5.53753e-06	0.120234	0.000322871
cg03801871	1.64859e-07	0.227529	2.22538e-05
cg04253876	1.11147e-05	0.109843	0.000540944
cg14126601	0.00184002	0.10379	0.0242724
cg00034559	7.81046e-07	0.159978	7.17801e-05
cg02886589	9.63091e-07	0.165201	8.39024e-05
cg18968196	4.82213e-05	0.115346	0.00160894
cg10708761	9.72804e-08	0.215487	1.46725e-05
cg26391832	4.28292e-05	0.124165	0.00146825
cg05291965	9.28801e-11	0.12855	6.64287e-08
cg15402210	1.28123e-11	0.23332	1.26252e-08
cg17583946	4.47232e-07	0.135646	4.7444e-05
cg20585676	7.01067e-08	0.118699	1.14502e-05
cg06528559	9.9616e-05	0.124191	0.00278078
cg27344587	9.6279e-07	0.164893	8.39024e-05
cg18126442	1.38376e-08	0.149568	3.30781e-06
cg00445126	4.50301e-08	0.13125	8.00308e-06
cg22197050	7.75387e-06	0.12316	0.000415504
cg06192497	5.04052e-07	0.191742	5.19795e-05
cg10658666	5.76608e-05	0.103971	0.00184877
cg13471114	0.00258009	0.108424	0.0311444
cg08467103	0.00077478	0.119827	0.0127972
cg26376241	0.000649583	0.12787	0.0112694
cg05894910	0.000337902	0.129085	0.00690967
cg08479476	4.57316e-07	0.18061	4.82302e-05
cg26487157	4.31588e-09	0.19184	1.37683e-06
cg09175843	3.7457e-08	0.206636	7.00018e-06
cg12891177	4.02567e-07	0.158061	4.39681e-05
cg26095658	1.38794e-05	0.114363	0.000638438
cg18186672	3.48073e-05	0.188521	0.00125638
cg05053562	2.52443e-06	0.180554	0.000174908
cg16236766	0.000176004	0.115639	0.00427881
cg02884775	8.81806e-05	0.101575	0.00254321
cg16877924	8.48145e-07	0.200612	7.65973e-05
cg12529672	8.19952e-06	0.148359	0.000433621
cg20706778	2.26277e-06	0.134029	0.000160927
cg12080566	5.15197e-05	0.126403	0.00169225
cg16719560	0.00017886	0.108668	0.00432571
cg19513321	1.86724e-07	0.181567	2.4534e-05
cg11108890	2.52496e-05	0.112375	0.000984301
cg12606911	0.000969147	0.125962	0.0151298
cg06804210	2.64292e-06	0.145609	0.000181748
cg19410791	6.79856e-07	0.146066	6.48319e-05
cg18793806	2.06021e-07	0.14908	2.64799e-05
cg02802590	1.36318e-07	0.134607	1.9182e-05
cg24161793	3.16528e-05	0.130406	0.0011696
cg17932631	1.01757e-05	0.126352	0.000506634
cg02582940	5.02249e-09	0.180534	1.552e-06
cg02717339	1.56246e-05	0.107726	0.000691492
cg20091689	3.88319e-05	0.108109	0.00136769
cg04787024	0.000139881	0.126772	0.00360624
cg09236434	2.99041e-06	0.165715	0.000200763
cg03171465	2.16985e-05	0.130251	0.000881519
cg23497683	1.1794e-07	0.115953	1.7091e-05
cg01388757	7.10852e-06	0.132907	0.000389633
cg04415270	5.32059e-05	0.121247	0.00173734
cg27255239	0.000528716	0.143078	0.00967995
cg14325025	3.77405e-09	0.19268	1.2489e-06
cg17142183	1.48638e-09	0.174828	6.10284e-07
cg19513834	4.37118e-08	0.204591	7.83631e-06
cg12573849	1.97891e-09	0.173984	7.69744e-07
cg25549459	8.9586e-07	0.116551	7.97693e-05
cg24875029	2.56631e-05	0.123161	0.000996088
cg22454769	0.000658438	0.111029	0.0113918
cg10735632	6.32679e-09	0.184042	1.80417e-06
cg14535980	4.13173e-08	0.172497	7.49339e-06
cg21838979	5.07987e-09	0.156702	1.55887e-06
cg06499647	2.28333e-05	0.101466	0.000917533
cg11355135	1.66329e-06	0.158095	0.000125755
cg17966192	4.37383e-08	0.198018	7.83631e-06
cg11729679	5.45712e-06	0.129714	0.000319452
cg09907170	4.29897e-05	0.109061	0.00147054
cg01467417	8.38172e-05	0.128576	0.00244119
cg26990102	0.000803702	0.110374	0.0131338
cg12891160	3.27676e-05	0.10836	0.00119737
cg11455444	2.93004e-08	0.138379	5.87212e-06
cg23689428	4.00574e-13	0.132732	6.70289e-10
cg18434354	6.63035e-16	0.13099	3.3322e-12
cg12919006	0.00022021	0.102975	0.0050269
cg20154206	1.84602e-06	0.116273	0.000137231
cg16169604	6.61364e-05	0.115626	0.00205155
cg05184394	0.000182695	0.112227	0.00439926
cg12910906	1.5619e-08	0.135447	3.61667e-06
cg00937742	7.22533e-05	0.158812	0.00218698
cg18123344	0.000136883	0.107675	0.00354753
cg18984282	0.00293652	0.107338	0.0342714
cg14420245	3.65951e-06	0.139614	0.000235331
cg20257553	2.81707e-05	0.11156	0.00107041
cg06521615	0.000295071	0.106396	0.00621722
cg20994660	0.00124939	0.102299	0.0182333
cg20886011	3.38749e-05	0.119301	0.00122973
cg05339727	0.00136705	0.102414	0.0194936
cg05090759	0.00441371	0.121244	0.0460277
cg02056098	1.30031e-05	0.125102	0.000608399
cg02743878	0.00041516	0.132074	0.00809205
cg05389024	3.49059e-05	0.101965	0.00125891
cg15236866	0.000142478	0.106955	0.00365832
cg19303187	0.000210807	0.128126	0.00486793
cg08813062	7.86334e-05	0.10013	0.00233155
cg11418477	7.01572e-07	0.123653	6.6474e-05
cg03249890	1.93148e-05	0.115721	0.00081144
cg13651986	0.0025189	0.101485	0.0305513
cg01749491	1.39823e-05	0.183529	0.000641841
cg07411620	0.000430389	0.128923	0.0083176
cg26149275	0.000111903	0.107746	0.00304143
cg08911275	7.74067e-05	0.108189	0.00230343
cg06571387	3.26836e-09	0.162223	1.12348e-06
cg01405040	1.46947e-05	0.157602	0.000664229
cg11754318	2.85904e-06	0.118081	0.000195044
cg05942128	2.9548e-05	0.106733	0.00110944
cg00495775	2.63479e-07	0.113683	3.22747e-05
cg05500840	3.82371e-08	0.17099	7.0924e-06
cg18115040	3.97825e-10	0.222059	2.08766e-07
cg08363794	1.51409e-06	0.134995	0.000117477
cg14410016	2.07841e-06	0.145645	0.000151087
cg09578028	0.000114097	0.111002	0.00308313
cg00035316	5.69194e-06	0.176301	0.000329071
cg18448949	0.000104751	0.10316	0.00289225
cg09238180	0.000155196	0.103126	0.00388587
cg20732478	2.82991e-06	0.115529	0.000193354
cg19384289	7.95829e-06	0.109943	0.000423388
cg02773086	1.99124e-05	0.158966	0.000826755
cg01014615	6.13897e-05	0.105609	0.00193577
cg07797397	6.00335e-05	0.120399	0.00190351
cg05687686	0.000234032	0.101251	0.00524524
cg17265419	8.16129e-07	0.108555	7.40831e-05
cg22359606	3.02421e-05	0.102274	0.00112976
cg19711579	7.29626e-05	0.104703	0.00220319
cg07721625	0.000205649	0.124645	0.00478817
cg13121699	5.21272e-05	0.116796	0.00170841
cg11811513	5.8506e-05	0.113313	0.00186777
cg22774472	2.4355e-05	0.150808	0.00096083
cg10765212	2.47742e-05	0.138959	0.000972179
cg10185119	0.00106798	0.120838	0.0162489
cg20785796	8.90858e-06	0.14903	0.000459074
cg08578136	4.49197e-06	0.113784	0.000276809
cg01201797	2.66361e-07	0.183713	3.24931e-05
cg00018606	0.000208156	0.112488	0.00482896
cg01288372	2.70247e-07	0.176502	3.27868e-05
cg10562586	2.18886e-08	0.113417	4.72316e-06
cg27662832	7.06723e-10	0.1222	3.27593e-07
cg23153680	3.5039e-09	0.21275	1.18155e-06
cg08640923	0.00201543	0.101063	0.0258781
cg01382864	2.0675e-06	0.123992	0.000150664
cg18984724	8.83044e-05	0.111743	0.00254513
cg12213062	2.4172e-05	0.105597	0.000954885
cg23065715	0.000119805	0.103609	0.00319071
cg20584905	2.27379e-05	0.101991	0.000914527
cg15133719	1.82291e-07	0.161142	2.43107e-05
cg09424526	0.00017019	0.104834	0.00417638
cg27480727	3.45017e-07	0.174816	3.94388e-05
cg16529477	1.07632e-09	0.238888	4.67914e-07
cg18077971	1.27574e-08	0.255859	3.10904e-06
cg19352038	2.44869e-05	0.119768	0.000964745
cg10091265	0.000287828	0.118772	0.0061024
cg22079747	0.000113054	0.101126	0.00306334
cg20647610	0.000259395	0.104703	0.00565921
cg19827923	1.60238e-07	0.106594	2.19304e-05
cg13531460	5.52838e-08	0.169433	9.44681e-06
cg16530165	1.44694e-13	0.12604	2.78964e-10
cg25237894	2.86855e-06	0.161326	0.000195392
cg09453076	2.76875e-11	0.193128	2.45549e-08
cg05308656	8.38667e-22	0.265365	2.13266e-17
cg09935994	2.46001e-06	0.106845	0.000171786
cg26176204	1.86661e-07	0.15357	2.4534e-05
cg15579587	5.18858e-05	0.141166	0.00170175
cg24127874	4.11977e-06	0.145925	0.000259905
cg04169774	0.000137561	0.101841	0.00356196
cg20140201	0.00052764	0.138704	0.00967024
cg00903242	2.15501e-05	0.120171	0.000878139
cg00056257	0.00179286	0.102802	0.0237732
cg23405575	4.12809e-05	0.12622	0.00142619
cg02700894	9.48037e-06	0.122176	0.000480718
cg20888142	2.1302e-09	0.176037	8.10812e-07
cg24642820	2.96041e-06	0.109697	0.000199504
cg14473743	0.000173615	0.137216	0.00423804
cg26464889	1.84308e-05	0.121481	0.000780963
cg16303742	2.50079e-06	0.128853	0.000173676
cg02356435	5.88034e-10	0.106745	2.88729e-07
cg10397322	3.96016e-05	0.111029	0.0013865
cg18404374	1.05652e-05	0.124586	0.000521998
cg04954680	6.46335e-06	0.137128	0.00036302
cg21484228	2.04609e-05	0.105822	0.000843737
cg03497399	0.000174725	0.102112	0.00425821
cg25693769	2.48588e-13	0.12486	4.49923e-10
cg17445812	1.60893e-10	0.149399	1.06484e-07
cg20684180	4.30297e-09	0.23038	1.37683e-06
cg23881725	4.11647e-08	0.18771	7.48101e-06
cg07669891	1.05625e-05	0.122442	0.000521998
cg01855070	0.00067009	0.135829	0.0115304
cg08804892	0.000152567	0.154233	0.0038413
cg08508763	0.000291036	0.142554	0.00615275
cg01996116	1.40997e-06	0.115549	0.000111524
cg02718966	4.91394e-06	0.143037	0.000295056
cg03795847	8.2942e-06	0.106847	0.000436203
cg03646916	0.000707737	0.105415	0.0119646
cg16615211	1.90475e-08	0.178651	4.28744e-06
cg08430604	8.01344e-08	0.204197	1.26907e-05
cg17527798	1.39909e-05	0.12393	0.000641903
cg03933131	0.000352369	0.113974	0.00713149
cg27314002	1.53578e-05	0.127063	0.000684779
cg00716083	0.000689647	0.105069	0.0117665
cg24257776	2.64934e-05	0.110777	0.00102156
cg04289624	1.32669e-06	0.110359	0.000106351
cg01406312	1.23156e-06	0.10865	0.00010048
cg15988232	3.04605e-06	0.134582	0.000203288
cg18656024	3.30364e-05	0.107304	0.00120521
cg04884090	0.000813916	0.105182	0.0132397
cg00318899	7.29328e-05	0.100522	0.00220304
cg07130266	1.23794e-08	0.116421	3.04121e-06
cg12966367	7.74903e-08	0.144901	1.24273e-05
cg21554552	4.65035e-10	0.186749	2.37851e-07
cg27569446	3.03229e-06	0.111572	0.00020296
cg25486143	4.80177e-07	0.132285	5.01e-05
cg04540383	1.67454e-06	0.15249	0.00012639
cg08681924	0.00022301	0.113014	0.00506865
cg06819546	0.000129283	0.142906	0.00338318
cg22706186	0.00189313	0.116099	0.0247778
cg19822518	1.70042e-08	0.164136	3.88905e-06
cg19388776	9.44876e-09	0.225031	2.44307e-06
cg02487233	6.41203e-07	0.151252	6.21483e-05
cg19148281	0.000104226	0.112393	0.00288315
cg06828505	0.000251341	0.113916	0.00553463
cg07128416	0.00078301	0.112574	0.0128855
cg25315362	0.000766431	0.103147	0.0127097
cg01814130	1.56821e-07	0.144099	2.15291e-05
cg00091633	1.493e-08	0.178874	3.49363e-06
cg13408152	3.82437e-07	0.141306	4.25023e-05
cg01878435	5.2457e-05	0.140616	0.00171605
cg13617155	4.38621e-07	0.12074	4.69162e-05
cg03840504	1.49451e-06	0.119558	0.000116572
cg22821981	0.00032103	0.101149	0.00662576
cg19889855	9.48729e-07	0.125745	8.30592e-05
cg11359984	1.10802e-05	0.111822	0.000540221
cg01311222	0.0021744	0.121279	0.0274075
cg27292264	5.2081e-06	0.141548	0.000307924
cg18286850	5.12995e-06	0.135987	0.000304114
cg04907151	4.72299e-05	0.103927	0.0015848
cg07038400	6.88863e-06	0.123718	0.000380524
cg13002957	0.000588171	0.109232	0.0104702
cg23008404	0.000342694	0.112309	0.0069835
cg11293699	0.000101268	0.10122	0.0028189
cg16359799	5.72067e-07	0.123345	5.72622e-05
cg20514239	6.143e-05	0.100547	0.00193577
cg15229124	1.08751e-06	0.180387	9.12098e-05
cg23363832	7.57916e-11	0.195511	5.84013e-08
cg02925229	5.55935e-09	0.148789	1.63257e-06
cg12817908	1.7472e-05	0.129622	0.000752197
cg23189410	3.69869e-08	0.254014	6.9792e-06
cg17546247	5.19334e-08	0.182206	8.92591e-06
cg11142389	4.39525e-05	0.127722	0.00149692
cg12965599	0.00027244	0.124713	0.00587159
cg07291439	0.00145347	0.105694	0.0203766
cg23449696	7.08073e-08	0.175564	1.15434e-05
cg12419052	4.7555e-05	0.110267	0.0015933
cg17280346	7.45611e-09	0.197633	2.03462e-06
cg02519751	6.68999e-05	0.161137	0.00207088
cg05700079	1.15904e-05	0.126553	0.000557988
cg13495118	1.78575e-05	0.104691	0.000760666
cg23246821	0.000167372	0.127357	0.0041255
cg13696490	0.000174946	0.155852	0.00426167
cg25234117	4.15825e-05	0.110356	0.00143438
cg08504812	7.72956e-05	0.11601	0.00230267
cg25694447	0.000177627	0.102883	0.0043045
cg17191178	1.50009e-05	0.136647	0.000673606
cg25460158	0.000103597	0.112707	0.00286933
cg18349298	2.55285e-07	0.176885	3.14501e-05
cg08697665	2.4896e-07	0.111641	3.0794e-05
cg01971181	3.07396e-05	0.124123	0.00114305
cg13419925	1.78239e-05	0.117773	0.000759603
cg15618978	6.46829e-08	0.164627	1.07024e-05
cg12927753	8.44058e-06	0.105012	0.000441194
cg25831075	1.67757e-10	0.302312	1.08639e-07
cg13147822	8.0518e-05	0.105672	0.00237473
cg18278638	0.000450772	0.11038	0.0086065
cg03699904	5.7477e-05	0.115243	0.00184355
cg06737494	0.000511041	0.12202	0.00944576
cg04894619	6.70033e-05	0.103395	0.00207273
cg17795252	0.000295137	0.108578	0.00621722
cg20398399	3.18604e-05	0.111964	0.00117292
cg05902884	1.54007e-05	0.154384	0.000686002
cg09866366	7.95895e-07	0.160582	7.26576e-05
cg01596834	0.000106639	0.126438	0.00293069
cg18351858	2.15484e-05	0.129946	0.000878139
cg04474366	2.47447e-05	0.120064	0.000971451
cg23060272	8.05401e-06	0.120939	0.000426944
cg14768087	3.38724e-05	0.102937	0.00122973
cg23528751	0.000164192	0.109616	0.00406292
cg06650659	2.23986e-05	0.10184	0.000904159
cg27558485	8.20092e-07	0.117476	7.42907e-05
cg21030598	0.000265272	0.102746	0.00574925
cg06097557	2.13303e-05	0.115022	0.000870947
cg25510614	9.17686e-07	0.125801	8.10743e-05
cg01947949	0.000766581	0.118342	0.0127099
cg15478441	6.92712e-06	0.127825	0.000381577
cg25201363	1.80169e-05	0.124504	0.000766354
cg05274323	0.00156832	0.117419	0.0215641
cg15092343	4.80599e-05	0.144856	0.00160476
cg07963234	6.22677e-05	0.114642	0.0019541
cg15448975	3.81535e-05	0.116685	0.00134754
cg22680204	3.91819e-05	0.121871	0.00137674
cg03204605	2.70666e-05	0.114063	0.0010382
cg19564367	1.6049e-06	0.146372	0.000122594
cg26022526	7.98089e-07	0.151627	7.2703e-05
cg07935902	1.53635e-08	0.197312	3.57618e-06
cg23995914	0.000213515	0.123257	0.00490691
cg20332195	3.40901e-06	0.124435	0.000222794
cg01945641	7.53946e-05	0.139292	0.0022597
cg14547240	0.000505681	0.112161	0.0093763
cg06179228	0.000665751	0.100542	0.0114758
cg09024126	3.26143e-08	0.158072	6.38506e-06
cg14736058	2.42069e-08	0.194456	5.09932e-06
cg10630155	1.27945e-06	0.120088	0.000103531
cg04203238	1.08303e-05	0.150908	0.000531249
cg26260038	3.66187e-06	0.158361	0.000235331
cg21647189	4.71213e-05	0.134819	0.00158356
cg14002301	0.00225933	0.106652	0.0282093
cg08018825	7.78181e-07	0.147801	7.1591e-05
cg19906926	0.00166702	0.102006	0.0225299
cg26296101	1.32304e-08	0.115211	3.19505e-06
cg10375110	3.50229e-09	0.105697	1.18155e-06
cg15032098	7.64783e-06	0.14811	0.000412063
cg24715245	2.41844e-11	0.139288	2.17188e-08
cg23951961	8.21776e-11	0.204066	6.06808e-08
cg07033093	0.00016087	0.104157	0.00400869
cg09098195	0.00107517	0.109032	0.0163191
cg13813366	3.32905e-08	0.11097	6.47456e-06
cg02364236	2.3184e-05	0.10294	0.000927842
cg03852670	0.000579326	0.116112	0.010363
cg18074184	0.000152652	0.105406	0.0038413
cg06383135	2.72728e-05	0.137331	0.001043
cg02589501	2.07159e-05	0.129344	0.000852931
cg02016130	9.36185e-05	0.142704	0.00266025
cg01635878	1.09852e-05	0.155783	0.000536871
cg04523524	1.65554e-05	0.166036	0.000721845
cg16606320	0.000114472	0.121527	0.0030923
cg22670329	7.30542e-05	0.121467	0.00220445
cg16055869	1.14375e-05	0.118926	0.000552776
cg19308222	1.9789e-06	0.124501	0.000145886
cg11646192	0.000130392	0.111267	0.00340717
cg26173997	0.000143892	0.136506	0.00368289
cg25060172	0.000328308	0.130599	0.00675239
cg02675308	5.48864e-05	0.155187	0.00177716
cg14622819	9.29592e-06	0.145232	0.000474368
cg01930676	1.19683e-10	0.117228	8.22809e-08
cg22274829	0.000664624	0.124393	0.0114616
cg19124509	0.000185395	0.103759	0.00444496
cg12225220	0.000154368	0.101868	0.00386949
cg07889938	0.0007502	0.107825	0.0125131
cg15552249	0.000326697	0.102905	0.00672863
cg18334849	6.97877e-07	0.109965	6.62655e-05
cg08979352	0.00218617	0.107398	0.0275284
cg25071651	9.82671e-07	0.140736	8.50236e-05
cg07824172	0.000109317	0.117307	0.00298512
cg09191232	1.04513e-06	0.138348	8.86969e-05
cg12938003	0.00107618	0.111118	0.0163261
cg00597801	4.2423e-05	0.110657	0.00145702
cg00112493	0.000934217	0.102618	0.0147528
cg16747109	0.000125256	0.103978	0.00330215
cg14308375	0.00151119	0.105963	0.0209703
cg06842954	1.46134e-05	0.169628	0.000661564
cg05604079	4.18792e-06	0.181451	0.00026248
cg15105182	0.00011743	0.114204	0.00315395
cg24683623	1.43779e-05	0.115354	0.000653907
cg21550024	0.000581387	0.126458	0.010387
cg23860422	6.08423e-08	0.135559	1.02001e-05
cg05349245	6.80816e-07	0.14356	6.48538e-05
cg00178864	9.58296e-10	0.162166	4.18657e-07
cg04606779	6.80268e-06	0.110281	0.000376594
cg14727777	5.06041e-05	0.141634	0.0016696
cg04761746	0.000213196	0.130837	0.00490212
cg10203922	2.09664e-05	0.129894	0.000861246
cg11713658	9.67713e-07	0.189699	8.41398e-05
cg05164933	0.000186891	0.100794	0.00446635
cg23121156	7.84172e-06	0.119827	0.000417939
cg24968721	1.11343e-05	0.106885	0.000541369
cg13192013	0.000172863	0.118792	0.00422444
cg15586439	1.63353e-09	0.1315	6.55045e-07
cg17310600	4.39083e-07	0.13707	4.69162e-05
cg00498604	5.05726e-06	0.156849	0.000301619
cg10683527	0.00339113	0.110742	0.038139
cg06039392	2.23783e-06	0.111878	0.000159537
cg26006951	6.53272e-06	0.116141	0.000365989
cg14507560	0.00025715	0.108057	0.0056246
cg24937747	8.84903e-05	0.10345	0.00254718
cg09232937	8.23347e-10	0.167287	3.66931e-07
cg18104919	1.97849e-05	0.144888	0.000823777
cg04096619	5.66719e-05	0.102791	0.00182102
cg18334392	4.05258e-08	0.14553	7.42147e-06
cg09729598	6.48078e-10	0.188717	3.04103e-07
cg19219750	2.22334e-06	0.134479	0.000158815
cg23236370	2.23231e-05	0.153533	0.000901936
cg26390889	5.98645e-05	0.103659	0.00190019
cg15368455	0.000473368	0.104389	0.00893976
cg04209913	0.000213586	0.108093	0.00490727
cg00076538	2.71471e-06	0.13475	0.000186344
cg15130459	8.19075e-05	0.11184	0.00239935
cg09179845	6.41394e-05	0.144589	0.0020015
cg03723510	1.3554e-05	0.12256	0.00062803
cg22055815	2.52017e-05	0.129608	0.0009833
cg14681629	0.0014716	0.117384	0.0205787
cg21410991	1.00915e-06	0.131929	8.68061e-05
cg08917478	1.50478e-05	0.103775	0.000675025
cg10426370	4.98636e-05	0.120795	0.00165008
cg08990507	3.74617e-09	0.134111	1.24432e-06
cg17027138	1.01067e-08	0.126876	2.56826e-06
cg08351336	0.00010527	0.100199	0.00290207
cg22517388	1.25425e-07	0.104253	1.797e-05
cg10795659	0.00144832	0.103321	0.0203301
cg24573501	0.000309707	0.114694	0.00646124
cg10982664	8.91877e-07	0.108441	7.96803e-05
cg13695646	1.97203e-08	0.184876	4.40263e-06
cg05890484	1.97579e-08	0.151639	4.40263e-06
cg09550809	5.20657e-09	0.15378	1.57006e-06
cg23514016	1.48364e-09	0.214541	6.10284e-07
cg23987322	2.0673e-07	0.135382	2.65327e-05
cg05527185	7.52861e-06	0.118837	0.000407124
cg21800232	1.75765e-05	0.11331	0.000755119
cg25316339	0.000111362	0.107149	0.00302953
cg06829830	1.86731e-07	0.136395	2.4534e-05
cg26630791	0.000629299	0.103096	0.0110036
cg17927236	0.00296349	0.101279	0.0344818
cg11339341	7.61416e-06	0.124591	0.000410998
cg12393318	5.57575e-06	0.137281	0.000324044
cg04142323	6.86062e-05	0.135299	0.00210679
cg21998208	0.000775008	0.101838	0.0127972
cg24803517	7.38434e-07	0.125262	6.90081e-05
cg19108718	7.48466e-08	0.188773	1.20688e-05
cg22689909	0.00311521	0.104426	0.0357638
cg10949007	0.00246573	0.104831	0.0300999
cg26872028	3.67127e-05	0.141666	0.00130602
cg15999165	0.00116465	0.100822	0.0173215
cg11641395	0.000145844	0.122372	0.00372206
cg06429214	0.00182933	0.108622	0.0241459
cg09312149	0.000360781	0.106012	0.00726362
cg10693071	0.000246297	0.136478	0.00544852
cg07644368	6.63949e-06	0.154762	0.000369173
cg21215899	0.000192182	0.124315	0.00456085
cg01085125	0.000158813	0.107643	0.00396188
cg02300584	1.56643e-05	0.155166	0.000691492
cg27346707	4.26592e-06	0.108196	0.00026624
cg02325250	3.41864e-05	0.179706	0.00123899
cg26369418	0.000310051	0.146195	0.00646688
cg04518342	0.000318367	0.138824	0.00658458
cg24093411	1.89995e-08	0.172249	4.28744e-06
cg06933574	0.000357043	0.144559	0.00720308
cg01550148	1.03464e-06	0.122476	8.81442e-05
cg18394340	5.06406e-09	0.162901	1.55887e-06
cg15613420	5.52515e-13	0.276631	8.59655e-10
cg24628744	2.04523e-13	0.216908	3.83137e-10
cg22734397	9.20411e-05	0.109765	0.00262722
cg13842648	3.05584e-05	0.121049	0.00113726
cg18418457	7.06592e-06	0.164674	0.000388018
cg09584591	0.000185633	0.10115	0.00444948
cg14697642	0.000646142	0.101721	0.0112316
cg24330204	1.73604e-05	0.118555	0.000749572
cg05722427	0.000489767	0.106228	0.00914239
cg18796287	1.05557e-06	0.107	8.92417e-05
cg25212131	2.04917e-06	0.121389	0.000149821
cg07039560	5.50265e-06	0.149077	0.000321481
cg21636683	4.9104e-05	0.111725	0.00163286
cg07496545	6.70265e-05	0.164443	0.00207273
cg27320005	0.000583643	0.107919	0.0104084
cg19037350	3.94661e-07	0.144739	4.33859e-05
cg18808506	0.000153116	0.112408	0.00384998
cg09546802	0.000241158	0.100496	0.00536023
cg27140872	5.42978e-06	0.139455	0.000318693
cg05459971	0.00018349	0.118449	0.0044098
cg17378342	0.000119525	0.125279	0.00318899
cg18424208	0.00196486	0.11028	0.0254507
cg02597299	0.000203559	0.138559	0.00476129
cg23158483	0.00110265	0.108978	0.0166365
cg23483765	0.00124637	0.114225	0.0182017
cg22213386	0.000231564	0.101584	0.00520174
cg01135780	3.04636e-06	0.104868	0.000203288
cg23050361	0.00119897	0.126788	0.0176925
cg01187496	0.00013181	0.101073	0.00343917
cg13011109	6.38854e-07	0.132719	6.20796e-05
cg21122370	4.37134e-05	0.121984	0.00148992
cg05787556	6.99161e-07	0.102751	6.63164e-05
cg18336674	0.00018218	0.106993	0.00438924
cg26517171	2.99283e-06	0.147485	0.000200773
cg24881420	2.16325e-06	0.104084	0.000156258
cg25942450	2.71427e-07	0.133626	3.28849e-05
cg26844246	1.59583e-06	0.129812	0.000122112
cg26721877	2.13647e-05	0.131161	0.000871952
cg09575258	5.70517e-06	0.119075	0.000329621
cg19731612	7.68036e-15	0.206968	2.72456e-11
cg17493885	5.35024e-10	0.262277	2.65079e-07
cg18121224	4.79247e-11	0.239335	3.86386e-08
cg08369368	0.000252835	0.102207	0.00555777
cg18016826	4.14735e-06	0.109902	0.00026086
cg18442632	6.17501e-06	0.144446	0.000349036
cg00930194	3.20651e-06	0.127628	0.000212218
cg18042806	1.10789e-10	0.15575	7.67613e-08
cg02570061	4.91359e-06	0.119241	0.000295056
cg15035705	8.11574e-05	0.121357	0.0023825
cg09629657	0.000290873	0.112317	0.00615137
cg12200124	0.000239373	0.102377	0.00532725
cg25944717	4.47242e-05	0.117123	0.00152086
cg07844977	1.70359e-07	0.214834	2.29264e-05
cg22336806	3.28737e-08	0.242448	6.42168e-06
cg00231644	0.00023998	0.120416	0.00533941
cg10424681	0.000287483	0.110119	0.00609945
cg21340170	5.45061e-06	0.112218	0.000319282
cg08055087	6.79871e-05	0.140696	0.00209213
cg08250825	3.93998e-09	0.137221	1.28938e-06
cg25147604	5.67241e-12	0.209836	6.13492e-09
cg24329557	8.07962e-07	0.179147	7.34923e-05
cg14000361	0.000226733	0.134846	0.00512603
cg10074727	2.00393e-09	0.184925	7.72699e-07
cg15244049	5.01718e-08	0.164966	8.72458e-06
cg24724428	1.40143e-06	0.176334	0.000111111
cg21572722	5.6292e-06	0.104034	0.000326213
cg05886811	2.59778e-08	0.135096	5.39548e-06
cg18691800	1.49085e-05	0.125905	0.000671155
cg15562220	0.000560346	0.106888	0.0100847
cg05816193	3.63523e-05	0.125335	0.00129825
cg14652095	4.08337e-06	0.154303	0.000258485
cg26092675	4.14788e-05	0.126296	0.00143136
cg00620190	0.000471577	0.127911	0.00891923
cg12260798	0.000231644	0.101517	0.00520222
cg18629334	9.69756e-05	0.104465	0.00272941
cg01171339	3.03657e-07	0.170112	3.57638e-05
cg17446896	7.39365e-05	0.122115	0.00222502
cg12408601	4.04158e-05	0.123315	0.00140115
cg17651821	9.36249e-07	0.146775	8.22915e-05
cg10536916	1.40195e-06	0.120917	0.000111111
cg11517269	2.23988e-08	0.144003	4.80983e-06
cg18105139	2.57165e-09	0.137135	9.34712e-07
cg03597347	2.67519e-07	0.132936	3.25448e-05
cg17849569	8.31553e-09	0.124725	2.20141e-06
cg02631126	2.33879e-09	0.141501	8.81523e-07
cg15407162	0.000194476	0.119406	0.0046005
cg07660236	2.00702e-05	0.128208	0.000831363
cg21488066	4.18625e-06	0.155301	0.00026248
cg13169221	0.00010004	0.104849	0.00279087
cg20117675	0.000115424	0.115932	0.00311518
cg09424348	1.57524e-06	0.110579	0.000120981
cg24735489	0.00185333	0.102551	0.0244118
cg00965469	2.62165e-08	0.181404	5.42041e-06
cg08412885	1.53158e-08	0.184874	3.57446e-06
cg22786465	4.02238e-11	0.215312	3.33391e-08
cg02733847	1.32216e-06	0.153677	0.000106267
cg11679268	1.99085e-07	0.103404	2.5813e-05
cg10189661	6.63102e-12	0.10139	7.00094e-09
cg10709727	4.67343e-07	0.122918	4.90207e-05
cg00124375	6.04419e-15	0.292718	2.33059e-11
cg17983217	4.53569e-15	0.339868	1.82842e-11
cg18055007	1.61494e-16	0.328673	9.54814e-13
cg00640087	0.000146556	0.102637	0.0037349
cg24529722	1.41322e-13	0.12798	2.78517e-10
cg04567302	1.08664e-10	0.106124	7.58819e-08
cg03045620	7.6388e-11	0.115446	5.84013e-08
cg00403498	1.27607e-08	0.216327	3.10904e-06
cg21037008	0.000116879	0.108025	0.00314201
cg17161421	0.0019401	0.102096	0.0252211
cg26301953	3.38406e-08	0.168852	6.52432e-06
cg11747349	4.34379e-05	0.146257	0.00148167
cg19732154	8.034e-06	0.171717	0.000426138
cg18689504	3.14114e-05	0.113031	0.00116364
cg16513215	3.25748e-05	0.101112	0.0011918
cg12401918	1.72106e-05	0.141021	0.000744118
cg08147094	1.11889e-05	0.105538	0.000543724
cg20024110	0.00262161	0.103083	0.0315554
cg24519146	5.91529e-06	0.188588	0.000338672
cg09844474	1.64304e-10	0.242434	1.07937e-07
cg25459558	1.31048e-11	0.31047	1.27716e-08
cg13683990	5.29294e-13	0.25473	8.38232e-10
cg08481075	5.49574e-14	0.24643	1.33667e-10
cg03949284	4.74483e-11	0.215828	3.86055e-08
cg21232625	8.07095e-08	0.133414	1.26911e-05
cg07362537	0.00171692	0.100678	0.0230393
cg09459982	3.54164e-06	0.114334	0.000229279
cg20294304	1.3881e-14	0.276865	4.3966e-11
cg18696576	1.63458e-05	0.116786	0.000715269
cg02215430	2.37372e-05	0.102635	0.000943882
cg13678049	7.31351e-06	0.118669	0.000397187
cg23271099	7.77315e-09	0.128026	2.09535e-06
cg16549027	1.7747e-06	0.151332	0.00013282
cg00424690	2.67314e-08	0.11785	5.48774e-06
cg03203274	3.28331e-07	0.12075	3.78161e-05
cg00142670	6.95846e-06	0.100545	0.000382828
cg01344171	3.91125e-12	0.11375	4.50484e-09
cg11034626	4.52491e-09	0.103519	1.43834e-06
cg20582800	2.6042e-09	0.130358	9.38847e-07
cg19274606	3.64923e-09	0.157001	1.21668e-06
cg26145959	2.20636e-05	0.121508	0.000894709
cg25226247	0.000320301	0.121424	0.00661378
cg14923289	2.79778e-05	0.130654	0.00106537
cg15658676	2.67111e-07	0.101691	3.25399e-05
cg19801120	6.8551e-08	0.114887	1.12376e-05
cg06485521	2.53236e-12	0.123333	3.07651e-09
cg26980034	1.10982e-09	0.115975	4.77793e-07
cg13840445	1.25073e-13	0.129204	2.52096e-10
cg03932978	5.60314e-05	0.150861	0.00180305
cg08664487	0.00197243	0.103298	0.0254981
cg05447008	0.000673827	0.106245	0.0115683
cg04283637	6.51629e-05	0.133609	0.00202845
cg26466508	0.00254042	0.11224	0.0307667
cg16701167	7.97024e-06	0.125177	0.00042377
cg09259037	0.000120414	0.109024	0.0032028
cg01114937	0.000292381	0.123062	0.00617236
cg17644557	0.000259018	0.10177	0.00565854
cg04910970	2.58559e-05	0.117435	0.0010009
cg03120185	1.20134e-05	0.119919	0.000571344
cg25273233	0.000568051	0.115919	0.0101962
cg01815538	6.17536e-07	0.160863	6.0449e-05
cg06610484	0.000876	0.100624	0.0140142
cg09393254	0.000194877	0.108864	0.00460876
cg26466587	3.69209e-05	0.159957	0.00131237
cg11471772	0.00077234	0.101179	0.0127791
cg04927931	0.000537951	0.11636	0.00981257
cg21063722	0.000192148	0.120036	0.00456085
cg21684012	2.44011e-05	0.105686	0.000962223
cg27252696	7.92544e-07	0.162624	7.26111e-05
cg17380661	1.30068e-05	0.125696	0.000608399
cg24753760	5.31463e-06	0.165402	0.000313386
cg22541254	3.98176e-05	0.120024	0.00139191
cg06247406	5.75637e-06	0.152486	0.0003315
cg13080565	4.81144e-08	0.208053	8.39976e-06
cg05942459	8.52036e-06	0.181691	0.000444492
cg17728974	0.00115857	0.116814	0.0172629
cg03958979	5.56722e-06	0.10152	0.000323973
cg24225517	7.0185e-05	0.126551	0.00214561
cg20101398	4.46099e-08	0.10332	7.97636e-06
cg07643096	4.95809e-06	0.164475	0.000296903
cg27642470	2.69897e-10	0.190344	1.54426e-07
cg23172480	9.64139e-09	0.174971	2.47842e-06
cg14611402	9.16523e-07	0.132336	8.10743e-05
cg19097322	5.23717e-06	0.147653	0.000309436
cg20711828	8.01166e-05	0.103488	0.00236604
cg08358392	0.00258339	0.100537	0.0311724
cg17836145	4.16624e-05	0.102791	0.00143613
cg15729404	0.00121928	0.126263	0.0179117
cg06525347	2.18333e-06	0.168666	0.000157168
cg21296676	5.52951e-06	0.136056	0.000322625
cg21390624	1.75659e-07	0.179426	2.3497e-05
cg01957732	5.69389e-07	0.195892	5.71878e-05
cg24842760	1.55e-06	0.163273	0.000119637
cg22462983	0.000108598	0.111225	0.00296973
cg07327468	1.3275e-06	0.164389	0.000106351
cg26501369	2.93695e-05	0.110812	0.00110461
cg13307058	6.86976e-11	0.168956	5.34431e-08
cg08550353	1.37174e-11	0.151367	1.30811e-08
cg08239804	7.96142e-11	0.139622	5.98362e-08
cg01889237	7.22539e-06	0.101575	0.00039409
cg20930202	3.11414e-07	0.156134	3.65318e-05
cg25634742	2.90896e-05	0.104225	0.00109687
cg06762457	2.97299e-06	0.116161	0.000200085
cg14030904	6.67536e-08	0.113502	1.09835e-05
cg25858249	0.000358172	0.100195	0.00721929
cg07380095	0.000424841	0.10325	0.00824024
cg20068535	1.03154e-13	0.128895	2.17817e-10
cg22942200	3.29979e-09	0.139885	1.12991e-06
cg10270306	2.42446e-11	0.162008	2.17188e-08
cg13033898	4.5928e-08	0.134914	8.13007e-06
cg23164938	0.0022495	0.112897	0.0281182
cg19411146	0.00101418	0.126475	0.0156315
cg21950534	0.0002756	0.112114	0.00591383
cg11813455	0.000229943	0.121905	0.00517714
cg24900983	1.27552e-05	0.129281	0.000598841
cg05171584	0.000101704	0.100021	0.00282838
cg23467008	3.12574e-05	0.130557	0.00115842
cg01679043	3.47961e-05	0.129691	0.00125638
cg23233589	0.000268045	0.125174	0.00579378
cg12781778	0.000430686	0.10143	0.00831971
cg13026729	2.9039e-10	0.127869	1.62997e-07
cg22812275	2.64688e-07	0.122711	3.23781e-05
cg08397344	1.53066e-12	0.168903	2.05679e-09
cg09107912	1.30766e-05	0.122555	0.00061134
cg07883823	7.83984e-06	0.117211	0.000417939
cg21229979	4.6058e-07	0.206198	4.85119e-05
cg06463958	3.04417e-05	0.136323	0.00113483
cg01392518	4.08633e-07	0.184606	4.45209e-05
cg09214254	0.000161593	0.119853	0.0040188
cg07652237	3.51589e-06	0.199746	0.000228098
cg17052926	0.000188163	0.111567	0.00448828
cg17620121	0.000106041	0.100415	0.00291697
cg03462130	0.00144466	0.10815	0.0202884
cg07395354	0.000183852	0.106053	0.00441513
cg00839579	1.61375e-06	0.19113	0.000123164
cg07220448	5.49911e-05	0.112719	0.00177925
cg06363129	7.81035e-06	0.146526	0.00041727
cg27013696	2.28764e-05	0.100208	0.000918848
cg19064523	4.14103e-06	0.106432	0.000260647
cg26279021	0.000790995	0.108099	0.0129836
cg27334919	7.19306e-05	0.111204	0.00218168
cg06896909	8.08526e-05	0.110535	0.00237906
cg04111071	0.000361704	0.129724	0.00727724
cg24704593	0.00235896	0.102547	0.0291188
cg00626422	3.95477e-05	0.131243	0.00138575
cg27135125	5.05669e-06	0.106212	0.000301619
cg20265043	6.77521e-07	0.129846	6.47486e-05
cg00508334	1.60851e-07	0.130775	2.19803e-05
cg16466899	2.82203e-05	0.103748	0.00107138
cg05158615	1.04063e-06	0.130601	8.83994e-05
cg01733570	0.000116019	0.114302	0.00312649
cg25723149	6.66408e-05	0.113093	0.00206575
cg22804000	3.15011e-05	0.126166	0.00116453
cg04673590	1.18387e-05	0.108305	0.00056539
cg09420439	3.95611e-07	0.143842	4.33859e-05
cg05921905	5.23915e-05	0.118857	0.00171543
cg25598840	4.88877e-05	0.121396	0.00162732
cg09871315	2.19207e-05	0.131988	0.000889729
cg20087093	0.000154574	0.111445	0.00387357
cg19598584	1.50285e-06	0.149177	0.000116989
cg01217984	1.07163e-06	0.126642	9.01565e-05
cg16651126	0.00012989	0.132171	0.00339707
cg11015251	2.86887e-05	0.140008	0.00108406
cg01370449	0.000194034	0.105591	0.00459251
cg04863892	1.54117e-05	0.120984	0.000686146
cg23204968	0.000923245	0.123708	0.0146395
cg14058329	0.000133833	0.102141	0.00347865
cg08070327	1.94771e-05	0.129299	0.000815806
cg25506432	0.000105944	0.115634	0.00291523
cg14658493	6.39094e-07	0.150222	6.20796e-05
cg19196335	0.000606417	0.101224	0.0107133
cg14044640	0.000143557	0.104374	0.00367608
cg19183743	2.84398e-06	0.100834	0.000194166
cg08934785	0.000425434	0.100733	0.00824188
cg16104915	2.32203e-05	0.135294	0.000928873
cg25999578	2.25632e-06	0.159307	0.000160597
cg22055728	3.72458e-08	0.158112	6.98348e-06
cg15506609	7.74803e-10	0.236498	3.5238e-07
cg15912800	2.02133e-07	0.177247	2.61317e-05
cg16967880	4.53399e-05	0.105314	0.00153591
cg14625175	9.67599e-06	0.130708	0.000487848
cg01215762	0.000622269	0.100023	0.0109043
cg14188840	0.000664672	0.116277	0.0114616
cg26435572	9.45541e-05	0.113986	0.00268168
cg24709033	2.00403e-06	0.130521	0.000147127
cg21447117	9.86472e-06	0.164815	0.000495112
cg26512254	1.2195e-05	0.140514	0.000578274
cg06544111	8.50875e-05	0.125021	0.00247331
cg20801476	5.15883e-07	0.122012	5.29532e-05
cg15798385	0.00208459	0.104163	0.0265242
cg08865099	7.65055e-05	0.135947	0.00228522
cg08787251	0.00352194	0.116508	0.0391707
cg14927519	0.000119504	0.123302	0.00318899
cg01332259	5.9897e-05	0.117969	0.00190055
cg03366850	1.94756e-10	0.124032	1.19118e-07
cg11855325	0.000200977	0.118408	0.00471531
cg10113101	0.000181547	0.119614	0.00437757
cg08551725	0.000958582	0.101325	0.0150226
cg21773872	0.000176631	0.104484	0.00428816
cg15615793	4.50081e-06	0.155821	0.000276809
cg09676669	1.39276e-08	0.106382	3.32038e-06
cg15373767	1.27998e-07	0.106952	1.8276e-05
cg17985646	2.62091e-05	0.143008	0.0010128
cg02524946	3.53561e-08	0.140111	6.7432e-06
cg25377206	2.57772e-07	0.159213	3.16631e-05
cg18011916	2.71861e-05	0.160132	0.00104076
cg09349530	3.74356e-05	0.112001	0.00132796
cg13298841	0.000236931	0.121652	0.0052928
cg19084479	4.91261e-06	0.18291	0.000295056
cg04284140	4.02672e-05	0.11876	0.00140115
cg12416569	0.00339404	0.105473	0.0381452
cg06787669	0.00478475	0.110404	0.0488703
cg22111043	0.00182493	0.125177	0.0241021
cg00953154	4.93528e-14	0.176427	1.28732e-10
cg00762623	1.83013e-09	0.154959	7.21363e-07
cg22557029	4.14766e-07	0.110989	4.50784e-05
cg06057141	7.2982e-06	0.113544	0.000396598
cg18205465	1.04809e-06	0.132394	8.884e-05
cg02698620	2.37507e-05	0.104575	0.000943882
cg02422847	4.52614e-05	0.101063	0.00153384
cg24676071	3.21526e-08	0.224209	6.30861e-06
cg09453760	8.89263e-07	0.12115	7.95814e-05
cg24828620	0.000112473	0.124379	0.00305318
cg07908755	2.75111e-08	0.115381	5.59599e-06
cg03817667	7.35647e-05	0.129693	0.00221458
cg13824302	2.39848e-05	0.119872	0.000950031
cg14120784	3.51413e-05	0.125649	0.00126432
cg02531794	1.28719e-05	0.10917	0.000603678
cg07448060	3.12261e-05	0.11649	0.00115784
cg20537629	0.000127453	0.115841	0.00334516
cg01158680	8.07423e-05	0.124512	0.00237785
cg17463145	9.54506e-05	0.129557	0.00270192
cg21784917	2.3368e-05	0.140442	0.000932261
cg20996682	1.55391e-05	0.146558	0.000690083
cg13382769	1.00582e-05	0.167722	0.000502549
cg24391460	0.000409033	0.104219	0.00799724
cg09225287	3.6064e-07	0.119075	4.07956e-05
cg06745740	7.17799e-05	0.117214	0.00217893
cg23348014	7.31579e-12	0.289295	7.54428e-09
cg06299997	5.41373e-08	0.221635	9.26876e-06
cg17916835	7.27019e-05	0.132068	0.00219819
cg05597836	6.39874e-06	0.120017	0.000360304
cg09910635	0.00154298	0.104752	0.0212882
cg01287975	5.38827e-07	0.172034	5.48009e-05
cg17437939	0.000471843	0.104575	0.00892237
cg04578010	3.75967e-07	0.121576	4.19409e-05
cg00048759	1.6509e-06	0.109789	0.000125245
cg04778012	0.00100115	0.10153	0.0154903
cg15140703	0.000120869	0.121198	0.00320939
cg19685521	0.000249133	0.101693	0.00549754
cg16024950	0.000560377	0.116841	0.0100847
cg25290307	2.96049e-07	0.15091	3.50539e-05
cg17361163	5.73508e-05	0.102817	0.00184148
cg23424003	0.000186652	0.111359	0.00446577
cg02724472	1.02448e-10	0.160029	7.21085e-08
cg10064162	0.000186666	0.105537	0.00446577
cg09561125	3.86408e-07	0.142073	4.27827e-05
cg19724567	0.000149791	0.125813	0.0037912
cg01550799	1.57319e-05	0.100554	0.000694128
cg10436410	3.89377e-07	0.163511	4.30578e-05
cg23468130	2.08583e-08	0.162226	4.56751e-06
cg16886175	5.0613e-08	0.192884	8.78409e-06
cg20897119	4.71282e-06	0.184403	0.000286471
cg04474049	7.13016e-06	0.153378	0.000390578
cg25509184	1.72501e-06	0.118316	0.000129538
cg09181792	5.38006e-07	0.165286	5.47803e-05
cg26635219	0.000119143	0.116785	0.00318454
cg25608490	8.88787e-08	0.159068	1.37802e-05
cg05470554	6.8783e-05	0.102968	0.00211067
cg20947377	9.0045e-05	0.139458	0.00258248
cg15731053	1.07249e-06	0.129149	9.01565e-05
cg00531453	2.10015e-05	0.112745	0.000862288
cg11539674	0.000105151	0.135733	0.00290061
cg26173847	4.5421e-09	0.201349	1.43865e-06
cg00353923	1.66277e-06	0.108329	0.000125755
cg26433034	3.32936e-05	0.106871	0.0012126
cg09982773	1.01225e-06	0.167585	8.69891e-05
cg07302677	2.73792e-07	0.137132	3.30361e-05
cg17533927	2.7493e-07	0.15058	3.30834e-05
cg20531550	3.79082e-06	0.148547	0.000242214
cg15154229	6.74888e-07	0.10677	6.45665e-05
cg25718383	1.77003e-05	0.107087	0.000757246
cg02303016	3.59972e-05	0.112123	0.00128832
cg07955995	8.4142e-07	0.168779	7.60675e-05
cg22285878	4.25968e-06	0.136396	0.000266225
cg08719712	0.000165611	0.146549	0.0040912
cg02778245	0.000598119	0.116043	0.0106047
cg06038655	4.04011e-05	0.168419	0.00140115
cg03914913	7.55479e-05	0.113998	0.00226341
cg16657340	1.41012e-05	0.121649	0.000645831
cg08167706	2.32967e-05	0.12671	0.00093067
cg11521965	1.29359e-06	0.142988	0.000104579
cg18769353	2.08665e-05	0.136757	0.000857935
cg02137183	7.46063e-07	0.128967	6.94285e-05
cg02303805	0.00120309	0.126296	0.0177235
cg21577356	1.94032e-09	0.150723	7.58058e-07
cg07874353	4.21397e-05	0.120603	0.00144853
cg08450280	2.5272e-09	0.166104	9.26146e-07
cg05726600	0.000291999	0.130004	0.0061687
cg15472092	0.000301398	0.10264	0.00631911
cg03693105	3.44292e-06	0.132834	0.00022435
cg12348202	1.87639e-06	0.12206	0.000139371
cg04134279	0.0024713	0.108513	0.030143
cg06742077	1.78231e-05	0.112329	0.000759603
cg13318572	0.00200034	0.108382	0.0257478
cg15816503	0.00246769	0.103928	0.0301155
cg27100236	1.5592e-05	0.102836	0.000691051
cg27110277	9.94722e-05	0.117398	0.00277939
cg08627089	8.54598e-05	0.106845	0.00248169
cg04241863	0.00011981	0.105068	0.00319071
cg26286961	9.67432e-05	0.100643	0.00272807
cg03330485	6.59686e-06	0.127788	0.000367724
cg05487207	1.98774e-06	0.142908	0.000146416
cg15244327	0.000177768	0.101655	0.00430518
cg00329472	1.13864e-05	0.114194	0.000550906
cg14428146	8.28892e-05	0.10481	0.00242052
cg15854847	9.71201e-06	0.117503	0.000488831
cg20892260	2.45858e-06	0.149935	0.000171786
cg22747746	2.11978e-06	0.125788	0.000153716
cg16544169	9.06537e-07	0.115917	8.04795e-05
cg18898125	3.18513e-06	0.137563	0.000210961
cg23290344	0.000118003	0.114334	0.00316305
cg22562942	3.80142e-05	0.103055	0.00134369
cg20585869	0.00011575	0.104376	0.00312019
cg17078116	7.55694e-05	0.120002	0.00226341
cg04118306	8.28499e-05	0.110299	0.00242017
cg18235000	3.31294e-09	0.210071	1.13004e-06
cg26268277	1.54782e-09	0.198053	6.26802e-07
cg22461835	4.14569e-05	0.105771	0.00143116
cg25399743	9.84085e-05	0.12746	0.00275488
cg00450319	4.77398e-06	0.1338	0.000289075
cg01785359	2.87154e-11	0.155969	2.52144e-08
cg25371169	7.5627e-09	0.118027	2.05738e-06
cg26394257	1.85819e-07	0.16638	2.45231e-05
cg08827307	1.62064e-05	0.144416	0.00071012
cg05789704	4.57386e-05	0.11246	0.00154529
cg22848598	2.30369e-05	0.160994	0.000923206
cg14742937	0.000186866	0.137353	0.00446635
cg19659741	0.000236387	0.131908	0.00528758
cg11199639	0.00147685	0.112935	0.0206293
cg24319902	6.0674e-05	0.103883	0.0019197
cg00000321	5.71118e-06	0.125147	0.000329661
cg16197636	0.00267959	0.10034	0.0320575
cg00828762	0.000400228	0.115907	0.00786979
cg13492337	7.6354e-06	0.144883	0.000411643
cg24946253	2.39304e-05	0.127443	0.000948454
cg20480642	6.05235e-05	0.126029	0.00191638
cg10126372	1.30936e-06	0.128475	0.000105661
cg26205771	0.000279648	0.124731	0.00597035
cg12850379	0.00415498	0.102516	0.044067
cg15423872	4.31828e-06	0.149645	0.000268375
cg11559731	7.36611e-07	0.138581	6.90081e-05
cg02892925	5.69133e-06	0.116117	0.000329071
cg07211044	0.000463323	0.121239	0.00878748
cg11382529	0.00139241	0.111243	0.0197509
cg11229513	1.16905e-05	0.101861	0.000560806
cg09050331	8.88867e-09	0.172397	2.33225e-06
cg18064025	0.00107188	0.103164	0.0162859
cg06290070	0.00289384	0.12252	0.0339206
cg03347018	3.48606e-07	0.151454	3.96873e-05
cg24258699	2.73157e-07	0.168305	3.30043e-05
cg00085416	0.000249579	0.135491	0.00550602
cg23134869	6.67187e-05	0.122117	0.00206744
cg22289837	1.64786e-06	0.126292	0.000125122
cg12264626	1.25404e-07	0.152224	1.797e-05
cg18674980	6.75005e-05	0.115781	0.00208076
cg08582356	2.98892e-06	0.114198	0.000200763
cg04470072	0.000161416	0.123618	0.00401664
cg20982735	7.59894e-06	0.179046	0.000410426
cg27340506	1.24133e-07	0.135374	1.78716e-05
cg23133255	1.89409e-07	0.113946	2.48123e-05
cg15834388	8.66304e-07	0.106792	7.7841e-05
cg16696923	0.000146685	0.109788	0.00373605
cg03126821	4.12339e-06	0.166362	0.000259905
cg20327862	5.42538e-07	0.141096	5.50508e-05
cg03561565	0.000681135	0.118	0.0116655
cg22920700	0.000383648	0.114596	0.00761965
cg08115114	6.56349e-06	0.140841	0.000366823
cg09767126	0.00112705	0.10788	0.0169269
cg21442626	0.000293057	0.101709	0.00618369
cg22150661	0.000102866	0.12108	0.00285355
cg18168101	5.72892e-09	0.229401	1.6713e-06
cg14025053	0.000143985	0.140086	0.00368421
cg21131024	9.12681e-07	0.197057	8.0942e-05
cg13094252	3.49087e-06	0.128272	0.000226973
cg18031596	2.51517e-05	0.114639	0.0009833
cg16845394	0.000360218	0.103352	0.00725393
cg21092790	4.01386e-05	0.128359	0.00140012
cg07064711	4.61268e-05	0.111743	0.00155603
cg07868721	2.45878e-05	0.112779	0.000967003
cg02161761	0.000150757	0.104213	0.00380914
cg26069068	1.83027e-06	0.113579	0.000136403
cg12175729	3.0055e-05	0.100592	0.00112466
cg21415530	4.809e-08	0.144148	8.39976e-06
cg11798891	1.64297e-07	0.121628	2.22455e-05
cg20127859	0.00198991	0.112711	0.0256396
cg14203118	3.35876e-08	0.220569	6.48965e-06
cg14199723	4.86387e-11	0.167877	3.88402e-08
cg11075230	0.000507944	0.105117	0.00940449
cg21421171	8.67027e-09	0.116816	2.2817e-06
cg13853186	0.00135161	0.10749	0.0193359
cg05674150	8.18362e-07	0.164794	7.42098e-05
cg13990947	1.71941e-06	0.196956	0.000129227
cg02276831	5.90685e-07	0.127866	5.86623e-05
cg21212076	0.000351749	0.100602	0.00712382
cg12876594	1.01642e-05	0.137292	0.000506472
cg14302936	3.39815e-07	0.103324	3.89868e-05
cg14371123	0.000204004	0.132876	0.00476615
cg10272601	7.22142e-05	0.117077	0.00218654
cg13442749	3.46087e-07	0.129934	3.9502e-05
cg26878949	1.44215e-05	0.123643	0.000654736
cg14323293	0.000247635	0.118332	0.00546994
cg13563728	0.000398407	0.11106	0.0078431
cg15526708	2.47424e-06	0.154078	0.000172418
cg14797990	1.00554e-08	0.143309	2.56257e-06
cg09619598	7.10797e-06	0.111765	0.000389633
cg13607226	0.00023824	0.118561	0.00531536
cg14115756	8.06825e-05	0.126402	0.00237785
cg02010852	1.88839e-06	0.183221	0.000139739
cg23006204	1.16673e-09	0.152075	4.97466e-07
cg14467654	6.0364e-09	0.107528	1.74949e-06
cg14520423	1.44329e-05	0.110869	0.000654736
cg14614094	3.23101e-09	0.139126	1.11496e-06
cg05001389	0.000293536	0.101167	0.00619085
cg14360014	9.08132e-06	0.112584	0.00046608
cg15720535	0.000529879	0.181674	0.00969924
cg04582938	1.23209e-05	0.100818	0.000582147
cg14006318	1.29095e-07	0.149608	1.83183e-05
cg07639900	0.001295	0.105193	0.0187508
cg19165274	5.51937e-05	0.112544	0.00178386
cg20282550	2.64366e-06	0.162107	0.000181748
cg19392551	4.40229e-07	0.137865	4.69822e-05
cg04225104	8.6714e-06	0.118591	0.000449989
cg12666263	6.9311e-05	0.119399	0.00212329
cg00267286	4.69579e-08	0.120575	8.26292e-06
cg13933080	1.00696e-05	0.10806	0.000502836
cg12610471	1.41165e-05	0.122044	0.000645831
cg12377139	2.48163e-06	0.12287	0.000172752
cg23016129	8.99064e-09	0.166613	2.35205e-06
cg18247055	2.91887e-08	0.188997	5.8699e-06
cg19542987	0.000164539	0.107591	0.00406923
cg23735482	1.93341e-05	0.102177	0.000811866
cg25835733	9.30216e-08	0.120553	1.41992e-05
cg15469871	3.432e-05	0.174429	0.00124182
cg02249292	8.33376e-05	0.113943	0.00243041
cg17918002	1.52326e-05	0.101252	0.000680221
cg08815081	6.99718e-06	0.116131	0.000384481
cg05485137	1.31775e-05	0.1431	0.000614762
cg07964848	2.29796e-07	0.178871	2.88664e-05
cg14947429	3.96689e-08	0.204199	7.29891e-06
cg15321211	5.45422e-05	0.144393	0.00177119
cg00499822	0.000693779	0.102849	0.0118074
cg12573115	2.28946e-08	0.12847	4.90442e-06
cg25995980	2.49814e-06	0.100805	0.000173628
cg12014008	9.54254e-06	0.104905	0.000482882
cg12052765	2.3002e-05	0.107566	0.000922638
cg24205914	2.5906e-09	0.202405	9.37755e-07
cg06988349	1.84285e-06	0.107475	0.00013711
cg22876739	0.000724119	0.129774	0.0121743
cg24331301	1.49668e-06	0.137297	0.000116639
cg15323528	4.00653e-06	0.112501	0.000254347
cg23621418	9.78108e-05	0.116998	0.00274427
cg08435131	1.86785e-05	0.132525	0.000789986
cg13926569	7.70465e-09	0.133955	2.08321e-06
cg03616221	4.89379e-06	0.145977	0.000294444
cg22534097	0.00148678	0.106793	0.0207387
cg01416891	3.44293e-06	0.107161	0.00022435
cg18040225	0.00196965	0.10694	0.0254822
cg09323434	8.09728e-05	0.127875	0.00237944
cg27165884	3.52613e-05	0.110136	0.00126791
cg06679087	3.13747e-08	0.215768	6.18332e-06
cg06616710	1.15957e-05	0.129572	0.000557988
cg10851413	0.000619102	0.108852	0.0108762
cg00877329	8.2332e-06	0.138267	0.000434366
cg26067760	0.00031371	0.121021	0.00652478
cg25034395	4.09062e-06	0.123233	0.000258736
cg11498156	0.0030237	0.105599	0.0350124
cg06169131	1.51671e-06	0.107674	0.000117477
cg16657244	8.27906e-11	0.155394	6.06808e-08
cg05200540	2.17971e-08	0.173243	4.72316e-06
cg24362923	1.59903e-08	0.149525	3.69301e-06
cg23642747	2.01077e-07	0.127593	2.60331e-05
cg26955383	0.000161537	0.131663	0.00401854
cg17201651	4.99057e-06	0.144034	0.000298646
cg17093267	4.29348e-05	0.136571	0.00147054
cg12323347	0.00149803	0.121269	0.0208385
cg02930888	0.000605449	0.10065	0.0107002
cg04214573	0.000144252	0.10757	0.00368786
cg24012811	2.29457e-05	0.162301	0.000920798
cg15398400	5.34952e-07	0.158817	5.45319e-05
cg07945733	3.30798e-06	0.153495	0.000217958
cg16043357	5.00595e-06	0.142606	0.000299364
cg08833577	9.84009e-07	0.144888	8.50563e-05
cg26595643	6.67247e-06	0.114524	0.000370309
cg00603371	0.00207325	0.108161	0.0264368
cg19358493	1.41739e-08	0.173006	3.36104e-06
cg19403534	7.05788e-05	0.108782	0.00215338
cg19392831	1.0303e-06	0.108228	8.79434e-05
cg14916079	4.68308e-12	0.173659	5.25726e-09
cg07199534	2.33088e-06	0.147659	0.000165109
cg26164773	1.36462e-06	0.111067	0.000108443
cg25056460	8.68504e-06	0.151293	0.000450433
cg12420900	8.85059e-05	0.126027	0.00254718
cg03630088	6.5849e-05	0.121689	0.00204549
cg23000734	5.73265e-07	0.111369	5.73174e-05
cg07045241	3.10369e-05	0.107475	0.00115217
cg21762589	8.06864e-05	0.107864	0.00237785
cg02835981	1.93833e-07	0.107907	2.52798e-05
cg04160753	6.56221e-06	0.107622	0.000366823
cg10182697	4.02309e-05	0.119542	0.00140115
cg00284153	1.59734e-06	0.145713	0.000122122
cg21345949	8.30504e-07	0.187962	7.51572e-05
cg06417962	9.27197e-06	0.130232	0.000473672
cg22289115	1.67822e-10	0.119016	1.08639e-07
cg08057038	5.74965e-08	0.127961	9.76845e-06
cg25774643	1.33567e-12	0.34613	1.88024e-09
cg08726248	7.43869e-07	0.117695	6.9297e-05
cg23501406	1.17042e-06	0.141797	9.6648e-05
cg15861585	3.84268e-08	0.184734	7.0924e-06
cg18122696	0.00307146	0.102896	0.0354175
cg02964724	1.62285e-07	0.100659	2.20166e-05
cg27252164	9.22089e-11	0.126885	6.64287e-08
cg20912770	1.61893e-07	0.126642	2.20166e-05
cg05309948	8.44585e-08	0.153223	1.31871e-05
cg19459876	3.04818e-05	0.103927	0.00113584
cg15790820	1.39834e-07	0.17087	1.96223e-05
cg13330341	0.000222426	0.103335	0.00506159
cg06347739	5.79025e-05	0.131883	0.00185386
cg14308479	2.40502e-09	0.209794	8.96184e-07
cg07333715	3.18309e-18	0.325017	2.87014e-14
cg01156550	2.20283e-09	0.136835	8.34873e-07
cg21063716	5.18047e-09	0.171291	1.57006e-06
cg19284039	6.89242e-05	0.113441	0.00211362
cg26051413	2.93322e-08	0.190478	5.87212e-06
cg13762320	6.1185e-10	0.155986	2.91734e-07
cg11644479	2.55942e-07	0.11613	3.14819e-05
cg24353535	1.35544e-06	0.13958	0.000108004
cg07525299	3.01495e-05	0.119884	0.00112678
cg12499235	8.84581e-05	0.122927	0.00254718
cg24057514	1.36479e-07	0.146695	1.9182e-05
cg06623151	9.06412e-07	0.124341	8.04795e-05
cg06699519	1.48962e-08	0.22871	3.49363e-06
cg04069951	1.03788e-08	0.151724	2.61494e-06
cg04251368	5.73712e-05	0.164019	0.00184148
cg25478600	6.17021e-06	0.201502	0.000348987
cg26457809	5.02861e-07	0.17639	5.1917e-05
cg20250981	1.2307e-05	0.12059	0.000582109
cg04457979	5.48055e-05	0.141143	0.00177649
cg07592963	1.11195e-05	0.181128	0.000540944
cg12821804	1.69202e-06	0.201504	0.000127492
cg02646491	5.09626e-08	0.205511	8.82747e-06
cg05090695	1.82199e-05	0.170163	0.000773504
cg11744767	2.23112e-05	0.13203	0.000901864
cg05559445	1.38433e-05	0.125291	0.000637437
cg20686554	0.00014009	0.108768	0.00361058
cg02273041	0.000168327	0.137741	0.00414098
cg27132391	2.66284e-05	0.143489	0.00102588
cg15202102	1.16748e-05	0.180389	0.000560581
cg26678920	7.08008e-05	0.13086	0.00215701
cg21500354	7.76765e-05	0.115337	0.00230781
cg09997546	6.60015e-05	0.132479	0.00204951
cg02780919	0.000361378	0.105086	0.00727399
cg00290974	0.000105891	0.105243	0.00291466
cg23619910	6.06092e-07	0.149882	5.97243e-05
cg04986504	1.16818e-06	0.165993	9.65525e-05
cg25246431	4.76126e-07	0.190023	4.97358e-05
cg13816999	6.09581e-06	0.126941	0.000346325
cg01468309	1.14936e-05	0.103163	0.000553678
cg08148891	9.43698e-07	0.134737	8.27822e-05
cg24442913	0.000467432	0.10247	0.00885216
cg11596897	6.72738e-05	0.114587	0.002076
cg11600807	5.54101e-06	0.102868	0.000322871
cg02526277	0.00137346	0.111072	0.0195492
cg08418111	0.000228217	0.106421	0.00515396
cg20129082	0.00140997	0.126933	0.0199149
cg25451249	0.000339723	0.163765	0.00694278
cg09723979	0.00116118	0.149629	0.0172845
cg24565274	0.00145823	0.162654	0.0204369
cg07189401	0.000449847	0.151418	0.0085953
cg05812089	0.000345994	0.148158	0.0070378
cg23501051	0.000188818	0.180073	0.00450149
cg18052274	0.00035628	0.154198	0.00718949
cg03611487	0.000373128	0.165268	0.00744626
cg06340987	7.35505e-05	0.117627	0.00221458
cg12086936	2.78026e-07	0.225409	3.34106e-05
cg09656389	7.34286e-05	0.125875	0.00221227
cg21160842	1.18979e-13	0.242234	2.4539e-10
cg19126300	7.67504e-06	0.137086	0.000413027
cg09089242	0.000119038	0.115602	0.00318365
cg25948180	6.11784e-06	0.144877	0.000347132
cg01939477	0.000148412	0.101565	0.00376743
cg05376374	7.74253e-05	0.102913	0.00230343
cg04858155	1.16921e-05	0.11235	0.000560806
cg03442378	6.44957e-06	0.112001	0.000362475
cg15786900	3.87133e-06	0.120195	0.000246824
cg24862514	6.89868e-06	0.13015	0.00038072
cg16997203	5.49348e-06	0.18017	0.000321157
cg18132007	9.6484e-07	0.12811	8.39723e-05
cg12198913	8.56837e-09	0.19155	2.26159e-06
cg03802998	7.74705e-08	0.131162	1.24273e-05
cg15161667	0.0011036	0.109432	0.0166423
cg26365553	0.000117468	0.10481	0.00315402
cg11751645	7.82552e-06	0.158044	0.000417829
cg01681881	9.41532e-06	0.103954	0.000478514
cg03773647	0.000255117	0.1082	0.0055932
cg22705929	8.99367e-05	0.104786	0.00258044
cg00271311	1.48694e-07	0.109889	2.06049e-05
cg27621997	6.36905e-06	0.147185	0.000359088
cg01698298	0.000237547	0.110894	0.00530524
cg21709803	2.58143e-05	0.121539	0.00100008
cg06781209	2.59711e-06	0.134925	0.000178825
cg00306721	3.82361e-06	0.128374	0.000243957
cg08496737	1.48786e-05	0.112013	0.000670491
cg15832662	0.000758973	0.104787	0.012612
cg02959637	3.05018e-05	0.117148	0.00113611
cg14170423	5.03718e-06	0.104962	0.000301029
cg12374682	5.06358e-07	0.130097	5.21567e-05
cg09175289	1.28902e-07	0.129767	1.83183e-05
cg03219657	3.75457e-06	0.104473	0.000240417
cg25361844	0.000485587	0.103825	0.00909599
cg17480646	0.000530755	0.1118	0.00970526
cg23220533	1.88921e-06	0.111852	0.000139739
cg19792802	4.06926e-08	0.201715	7.42147e-06
cg08995609	0.00172065	0.125535	0.0230614
cg14391855	0.00253804	0.115259	0.0307498
cg14042308	0.00283988	0.131253	0.0334606
cg05743713	3.59811e-12	0.244284	4.19871e-09
cg21293464	6.52551e-09	0.113609	1.84895e-06
cg05038268	1.26373e-09	0.107031	5.3369e-07
cg09993857	1.76729e-05	0.117284	0.000756965
cg18031326	0.00266745	0.101151	0.0319393
cg15616358	0.000584231	0.124173	0.0104168
cg08759026	7.29315e-10	0.112426	3.33402e-07
cg20363347	1.18303e-06	0.102912	9.72544e-05
cg16385335	2.89995e-06	0.143099	0.000196925
cg13944685	8.25894e-06	0.115418	0.000434919
cg01527777	1.34537e-05	0.134271	0.000624761
cg08408453	0.000145884	0.135674	0.00372206
cg24261333	7.07008e-05	0.102189	0.0021547
cg07013104	1.13866e-07	0.119924	1.67469e-05
cg02254407	5.06569e-06	0.120194	0.000301717
cg24176731	9.31349e-13	0.139552	1.35406e-09
cg26758986	3.99321e-07	0.189477	4.36816e-05
cg15526825	0.0011408	0.101666	0.0170755
cg22691746	0.000624616	0.108736	0.0109368
cg25717182	6.54698e-05	0.107393	0.00203586
cg25948980	4.65796e-05	0.107028	0.00156832
cg22782986	1.49585e-05	0.126641	0.000672223
cg10010533	1.03328e-05	0.107324	0.0005128
cg16404106	3.54212e-05	0.120719	0.00127232
cg02493602	0.000210804	0.139534	0.00486793
cg14883291	4.93786e-05	0.117023	0.00163925
cg23771366	1.39752e-10	0.134806	9.3188e-08
cg23214764	1.97154e-07	0.10486	2.56751e-05
cg05041596	0.000356288	0.129743	0.00718949
cg01577414	8.74417e-06	0.157296	0.000452706
cg02766482	2.48644e-07	0.156876	3.0794e-05
cg25371036	1.43326e-12	0.112131	1.98609e-09
cg16317734	2.66693e-05	0.101169	0.00102656
cg08881680	0.000633641	0.10773	0.0110655
cg03680032	8.30549e-05	0.124271	0.00242376
cg11114757	0.000428496	0.131906	0.00829004
cg17707274	0.00347265	0.11626	0.0387732
cg04226536	2.93126e-05	0.106113	0.00110387
cg21703322	1.98311e-05	0.111273	0.000824927
cg11694519	0.000113328	0.155963	0.00306796
cg22173837	0.000711532	0.120534	0.0120084
cg11861562	1.09323e-05	0.166645	0.000534772
cg10130564	4.6084e-06	0.178456	0.000282252
cg15534755	7.16285e-06	0.146615	0.000391984
cg26566898	6.67207e-06	0.140549	0.000370309
cg22335223	0.000415905	0.125804	0.00809946
cg01257799	0.000193266	0.102901	0.00458043
cg03356778	1.07264e-07	0.104319	1.59549e-05
cg20663364	1.42274e-06	0.104421	0.000112158
cg19096475	4.05013e-06	0.121351	0.000256748
cg02184673	2.0593e-08	0.208874	4.5318e-06
cg19457763	1.56218e-06	0.13095	0.000120472
cg15047774	1.71024e-09	0.144916	6.80155e-07
cg05765761	0.000299103	0.122063	0.00627989
cg20617583	2.33237e-08	0.101175	4.95459e-06
cg02043679	1.78734e-05	0.13197	0.000760978
cg11537406	0.00112575	0.129686	0.0169132
cg26827653	1.0237e-08	0.12266	2.58655e-06
cg19433435	3.35567e-08	0.139207	6.48965e-06
cg04268950	7.82817e-05	0.129842	0.00232268
cg24053664	5.43716e-05	0.11521	0.00176717
cg22777979	7.56942e-07	0.164766	7.00732e-05
cg08192350	3.64826e-05	0.114685	0.00130085
cg03397307	3.59021e-05	0.137824	0.00128562
cg16133088	4.03359e-05	0.128536	0.00140115
cg05972871	1.65917e-05	0.140591	0.000722717
cg26955987	8.82509e-05	0.126614	0.00254441
cg21723903	0.000510744	0.116043	0.00944253
cg00983904	3.15488e-20	0.219621	4.66323e-16
cg08875705	3.03053e-14	0.159318	8.39891e-11
cg23737737	2.68798e-13	0.159176	4.76772e-10
cg11808677	1.62358e-07	0.177803	2.20166e-05
cg10124440	5.13091e-09	0.129362	1.5691e-06
cg00489652	2.6693e-06	0.107407	0.000183369
cg00955780	1.56623e-07	0.129716	2.15291e-05
cg05826245	0.000857741	0.109604	0.0137957
cg06311804	0.000287665	0.108205	0.00610134
cg21196265	2.26872e-06	0.105588	0.000161221
cg07634645	4.9167e-05	0.122634	0.00163434
cg17768691	9.35377e-06	0.11813	0.000476228
cg11905611	1.14059e-05	0.126623	0.000551551
cg25642234	8.21755e-06	0.134979	0.000434057
cg00431549	0.00010202	0.149349	0.00283495
cg17367616	0.000173527	0.136878	0.00423719
cg08742424	0.000450216	0.105078	0.00859958
cg10893683	3.51486e-07	0.176132	3.99639e-05
cg08533745	1.69667e-05	0.164198	0.00073688
cg10253371	1.99776e-09	0.227883	7.72699e-07
cg23110005	1.04832e-07	0.149099	1.56781e-05
cg23950724	1.62054e-07	0.128016	2.20166e-05
cg09143195	0.000455663	0.134529	0.00868118
cg26018685	2.80039e-14	0.248507	8.01146e-11
cg17090968	4.54597e-21	0.290072	8.06328e-17
cg16848712	1.39319e-10	0.118165	9.3188e-08
cg07102229	0.000148024	0.12047	0.00376259
cg04094478	2.30678e-08	0.114797	4.91777e-06
cg19601035	1.75757e-05	0.112439	0.000755119
cg08886711	2.86145e-05	0.109728	0.00108218
cg23327859	0.00211313	0.101179	0.0267989
cg11701621	2.69587e-05	0.10765	0.001035
cg11599830	0.00277764	0.114459	0.0329549
cg21747160	0.000560286	0.1158	0.0100847
cg18486102	0.000409152	0.121883	0.00799781
cg06947913	0.000153445	0.14973	0.00385398
cg04669574	3.49733e-05	0.166088	0.00126032
cg26328335	2.30758e-06	0.248483	0.000163782
cg03020208	3.35645e-06	0.130679	0.000220007
cg08266366	5.33613e-06	0.119306	0.000314236
cg16362133	8.08811e-05	0.111286	0.00237911
cg15701111	3.84665e-08	0.113759	7.0924e-06
cg01033299	4.61774e-08	0.128149	8.15794e-06
cg08374799	2.33208e-07	0.121774	2.92122e-05
cg08116238	2.30644e-08	0.19606	4.91777e-06
cg11203215	5.12166e-05	0.111152	0.00168479
cg08527797	8.59478e-08	0.159408	1.33726e-05
cg19842134	1.92999e-06	0.117466	0.000142517
cg02905198	0.000466058	0.100633	0.00882991
cg06632207	3.21529e-05	0.109903	0.00118271
cg13691247	2.03644e-08	0.263449	4.50608e-06
cg23278196	1.41842e-07	0.214742	1.98165e-05
cg09706122	5.38298e-05	0.126803	0.00175255
cg04418091	0.000174197	0.109241	0.00424886
cg16264705	2.90241e-06	0.159931	0.000196942
cg07697238	2.06537e-06	0.108004	0.000150664
cg20403938	1.4894e-05	0.117494	0.000670845
cg10587913	0.00205127	0.112882	0.0262285
cg13233407	0.000476954	0.10311	0.00898355
cg15660418	9.13319e-05	0.139683	0.00261117
cg19219778	9.54481e-06	0.12561	0.000482882
cg16903782	1.65992e-06	0.158326	0.000125714
cg26333751	0.000798505	0.110623	0.0130754
cg00635560	1.14783e-05	0.111561	0.000553244
cg21477985	2.08862e-06	0.204831	0.000151705
cg16865138	1.88491e-05	0.135356	0.000795267
cg19951006	8.53242e-07	0.188644	7.69793e-05
cg15409097	9.36351e-08	0.126805	1.42048e-05
cg10932874	7.98466e-07	0.115499	7.2703e-05
cg26397188	7.22506e-06	0.129627	0.00039409
cg24166864	9.46031e-06	0.137401	0.000479975
cg20395892	2.53141e-05	0.111602	0.00098595
cg26279550	3.64245e-05	0.110119	0.00129994
cg21535462	1.50139e-05	0.141443	0.000673846
cg00331237	2.7215e-05	0.10096	0.00104124
cg10513852	7.68596e-05	0.127408	0.00229199
cg14067873	0.000633716	0.101756	0.0110655
cg03064067	4.7164e-05	0.144657	0.00158379
cg07811110	6.3203e-08	0.227866	1.05039e-05
cg08143343	2.54501e-05	0.165682	0.000989944
cg03781931	0.000147952	0.123233	0.00376183
cg13916459	1.10875e-08	0.250582	2.74666e-06
cg19622623	1.18325e-06	0.137769	9.72544e-05
cg18827107	3.36581e-06	0.100267	0.000220458
cg05819371	0.000186073	0.101019	0.00445671
cg00110688	0.000286792	0.105948	0.00608917
cg14565151	0.000158063	0.101552	0.00394761
cg15712226	1.24223e-06	0.135591	0.000101198
cg08253651	4.19348e-07	0.235193	4.53239e-05
cg08113245	8.71555e-05	0.114641	0.00252021
cg26911787	3.48604e-11	0.241283	2.94441e-08
cg14195216	0.000942719	0.105877	0.0148372
cg06652329	0.000321958	0.119155	0.00664181
cg16204509	4.74104e-05	0.132776	0.00158966
cg17393917	3.26622e-07	0.187178	3.77469e-05
cg23555120	5.97512e-07	0.160699	5.91417e-05
cg18525352	1.56651e-06	0.19667	0.000120597
cg20060685	1.1102e-05	0.127588	0.000540686
cg02518216	3.73907e-07	0.126326	4.1922e-05
cg26877596	8.67213e-05	0.143199	0.00251093
cg05687834	6.07756e-06	0.1733	0.000345953
cg14573817	8.02902e-08	0.1262	1.26911e-05
cg10082647	0.000438398	0.103124	0.00843013
cg11711057	1.56824e-06	0.16389	0.000120625
cg21757872	8.06162e-08	0.199084	1.26911e-05
cg18637459	1.14675e-05	0.11425	0.000553244
cg22719037	0.000103251	0.116788	0.00286232
cg05149307	1.47124e-06	0.121124	0.000115261
cg15792158	1.018e-05	0.136479	0.000506634
cg19290410	1.20149e-05	0.109325	0.000571344
cg12670347	2.87194e-07	0.134762	3.428e-05
cg09090941	3.76016e-05	0.121729	0.00133209
cg02384481	2.35598e-06	0.127049	0.000166355
cg07793808	2.82049e-08	0.146782	5.72156e-06
cg07020001	1.53132e-06	0.147989	0.000118402
cg17452615	2.39258e-07	0.131301	2.98437e-05
cg00609630	1.34553e-05	0.131733	0.000624761
cg14127396	8.22273e-06	0.104821	0.000434072
cg10502957	1.9921e-06	0.15555	0.000146615
cg27261050	0.000128584	0.108405	0.00336986
cg25694349	0.000225859	0.104489	0.00511172
cg10304922	4.43908e-05	0.129235	0.00151068
cg07688604	1.54277e-05	0.139098	0.00068627
cg24800655	0.000126279	0.109255	0.00332124
cg21115608	2.27775e-05	0.105207	0.000915706
cg18255595	1.12455e-05	0.109756	0.000545578
cg26717009	1.45739e-06	0.161091	0.00011438
cg22900415	1.07707e-08	0.200873	2.67868e-06
cg27326226	2.81266e-05	0.105722	0.00107011
cg09195389	0.000418399	0.109646	0.0081391
cg13528344	4.47034e-07	0.1693	4.7444e-05
cg05850327	1.99832e-05	0.109457	0.000828143
cg10939579	3.48364e-05	0.146486	0.00125692
cg26883974	1.55912e-08	0.13869	3.61667e-06
cg21776794	1.56461e-06	0.115001	0.000120555
cg23927156	3.36801e-05	0.157221	0.00122366
cg07720188	5.1346e-06	0.146552	0.000304186
cg24350296	0.00301207	0.10559	0.0349005
cg20334079	1.21919e-05	0.138651	0.000578274
cg03662064	1.76931e-05	0.138216	0.000757246
cg01899253	8.5579e-07	0.159868	7.71307e-05
cg16290689	2.07765e-05	0.103104	0.000855029
cg02247178	2.33523e-08	0.188707	4.95459e-06
cg10923408	1.04806e-08	0.16125	2.62567e-06
cg13614409	3.24656e-05	0.155656	0.00118977
cg17806623	2.11985e-05	0.121367	0.000868363
cg11563844	1.50382e-06	0.119671	0.000116989
cg17906786	3.94449e-06	0.139338	0.000250588
cg01034396	1.41168e-08	0.12821	3.35647e-06
cg04341806	0.000123405	0.101475	0.00326403
cg06477663	7.37069e-06	0.18315	0.000399558
cg27021512	0.000107232	0.120251	0.00294425
cg11765205	3.87927e-05	0.12278	0.00136685
cg23213230	2.47177e-06	0.156418	0.000172418
cg24030370	3.51344e-05	0.121742	0.00126432
cg27051129	5.17384e-05	0.121299	0.00169755
cg10359157	2.87477e-05	0.132557	0.00108583
cg16692277	0.00030338	0.140173	0.00635162
cg18057513	3.04521e-07	0.141751	3.5818e-05
cg00761968	5.40668e-05	0.106984	0.00175878
cg19712603	0.000670678	0.11442	0.011536
cg22763718	0.00142068	0.10291	0.0200213
cg16027761	0.000294889	0.132682	0.00621495
cg19456622	0.000174963	0.114072	0.00426167
cg12545687	0.000986146	0.105805	0.0153199
cg20706134	0.00307319	0.100273	0.0354243
cg14273027	0.00148597	0.109088	0.0207339
cg25968569	0.00443089	0.102089	0.0461434
cg15901783	0.000585537	0.103064	0.0104338
cg21264189	2.22244e-06	0.182079	0.000158815
cg03036557	0.00055085	0.116205	0.00998012
cg10548038	0.000457095	0.119215	0.00869912
cg18470456	8.01805e-06	0.133651	0.000425547
cg13452162	7.22605e-07	0.124791	6.79585e-05
cg18557131	3.69472e-05	0.123865	0.00131278
cg24259244	6.61327e-06	0.1047	0.000368408
cg00529958	1.89299e-06	0.135717	0.000139901
cg24136205	1.50741e-05	0.108296	0.000675736
cg16033633	4.28049e-06	0.157351	0.000266962
cg11591636	4.01576e-05	0.160815	0.00140012
cg06549607	0.00083121	0.102512	0.0134667
cg25759064	7.7795e-08	0.182908	1.24537e-05
cg01757312	0.000229779	0.104756	0.00517714
cg24604013	9.87099e-06	0.140201	0.000495146
cg20902783	8.29885e-09	0.139326	2.20141e-06
cg18081258	2.5138e-09	0.139648	9.25058e-07
cg10208821	0.0028622	0.101475	0.0336606
cg18454133	0.00154784	0.113816	0.0213364
cg18556834	5.16676e-09	0.169029	1.57006e-06
cg19989295	5.41305e-09	0.216668	1.60556e-06
cg03431846	5.8927e-10	0.192672	2.88729e-07
cg18628371	1.04137e-08	0.1591	2.61629e-06
cg16425038	8.38544e-11	0.281735	6.09566e-08
cg07516252	6.95498e-09	0.169034	1.93965e-06
cg05351785	0.00439867	0.108978	0.0459082
cg23179456	3.42319e-05	0.165509	0.00123965
cg13631572	4.54276e-05	0.147164	0.00153771
cg16215203	2.89386e-06	0.178559	0.000196925
cg25556905	1.12547e-05	0.165915	0.000545725
cg12265829	4.4399e-06	0.143553	0.000274204
cg05031016	5.24457e-07	0.141992	5.36471e-05
cg14287235	4.22055e-09	0.22132	1.36607e-06
cg19646112	8.9671e-08	0.12767	1.38546e-05
cg26194477	2.1687e-05	0.144842	0.000881454
cg26206396	0.000109743	0.102578	0.00299375
cg23571812	1.97391e-06	0.119783	0.000145639
cg03523785	5.78904e-06	0.107594	0.000332517
cg23191956	2.69073e-05	0.111369	0.00103393
cg25078444	1.45092e-08	0.235634	3.43137e-06
cg16038120	1.63972e-09	0.242003	6.55045e-07
cg02681442	3.99787e-05	0.132363	0.00139699
cg08120263	1.03771e-06	0.142722	8.82362e-05
cg02991338	2.9701e-05	0.114063	0.00111471
cg27006650	3.15101e-07	0.137868	3.68183e-05
cg21794225	1.75825e-05	0.125373	0.000755119
cg10077239	9.11678e-16	0.142674	4.25542e-12
cg16117273	2.54834e-10	0.154381	1.46754e-07
cg26107597	5.35321e-05	0.110846	0.00174542
cg16966992	1.919e-05	0.127208	0.000806961
cg26069353	4.91025e-05	0.112886	0.00163286
cg09985192	2.51775e-05	0.100119	0.0009833
cg10727171	2.69831e-05	0.10895	0.00103549
cg01627823	7.43118e-05	0.115253	0.0022348
cg00762160	5.7115e-07	0.152706	5.72617e-05
cg02428056	1.01653e-05	0.111273	0.000506472
cg00970313	4.9522e-07	0.196473	5.14275e-05
cg23655970	0.000207914	0.122744	0.00482699
cg17417600	2.31462e-07	0.175602	2.90346e-05
cg11045303	0.000134045	0.106172	0.00348313
cg18696900	0.00100118	0.12115	0.0154903
cg18555117	4.24688e-08	0.116814	7.65525e-06
cg16389901	8.91385e-08	0.10183	1.37964e-05
cg23251248	1.10337e-07	0.11533	1.6309e-05
cg10807643	2.0935e-06	0.117004	0.000151935
cg15607672	0.00052242	0.130748	0.00959042
cg26998537	5.17336e-05	0.132071	0.00169755
cg16793394	0.000103715	0.129596	0.00287169
cg18451814	6.70553e-06	0.155385	0.000371704
cg21039708	4.44454e-07	0.223682	4.72624e-05
cg25092838	7.76166e-05	0.11707	0.00230681
cg19903229	5.31986e-09	0.148483	1.59391e-06
cg26132298	8.30244e-06	0.111619	0.000436203
cg12189551	8.89651e-06	0.123437	0.000458718
cg18655384	1.58325e-06	0.134772	0.000121464
cg08196842	2.01539e-06	0.13594	0.000147839
cg23265500	1.93419e-07	0.162579	2.5263e-05
cg12281657	5.71416e-07	0.145262	5.72617e-05
cg17930034	2.90819e-06	0.127113	0.000197184
cg19566774	3.03285e-08	0.14866	6.03075e-06
cg10876207	2.89984e-06	0.103806	0.000196925
cg08271153	2.37082e-06	0.116661	0.00016727
cg14415066	4.9703e-07	0.139918	5.15551e-05
cg23920953	0.00087546	0.113265	0.0140121
cg14242696	8.62946e-06	0.157942	0.000449127
cg12827555	1.34494e-05	0.124583	0.000624761
cg21931419	0.00155873	0.125985	0.021458
cg21158815	3.33287e-05	0.10093	0.00121279
cg06866686	0.000368912	0.106337	0.00737708
cg15440688	0.000101099	0.126447	0.00281775
cg21182196	0.000318671	0.122343	0.00658626
cg23312397	9.44687e-05	0.111728	0.00268098
cg06969206	2.02646e-06	0.117513	0.000148528
cg02867079	3.58425e-05	0.101537	0.00128485
cg23904247	6.9865e-10	0.10651	3.26108e-07
cg14893857	5.04593e-12	0.146421	5.52473e-09
cg13797425	3.23629e-18	0.196513	2.87014e-14
cg09829636	0.000229514	0.115311	0.00517596
cg24165760	9.59914e-06	0.123056	0.000485076
cg18329187	0.000566934	0.100516	0.0101841
cg26195482	2.13477e-08	0.134496	4.66316e-06
cg23985941	2.78554e-10	0.174945	1.57349e-07
cg08111922	3.34442e-06	0.120234	0.000219381
cg14152268	5.49489e-05	0.114419	0.00177854
cg19828516	0.00232407	0.101032	0.0287787
cg02159913	7.73238e-07	0.139419	7.12101e-05
cg05335315	1.80087e-06	0.132499	0.000134438
cg03581459	1.06529e-05	0.101329	0.000524867
cg11763800	0.00114189	0.105604	0.0170891
cg03483707	3.8131e-06	0.161987	0.000243462
cg27513586	6.38802e-15	0.197536	2.36053e-11
cg18083248	0.000211525	0.102084	0.00487766
cg25846723	0.000373891	0.125252	0.00745815
cg15482931	0.00486237	0.10123	0.049492
cg10146203	0.00015017	0.112432	0.00379755
cg10762626	2.90756e-07	0.223249	3.4612e-05
cg15885628	3.61367e-06	0.162264	0.000233078
cg20698924	2.04508e-07	0.209613	2.63237e-05
cg09656020	0.000405059	0.122392	0.00794231
cg07398661	2.42347e-12	0.140485	2.98511e-09
cg06629700	3.58341e-06	0.143279	0.000231463
cg11965311	1.94863e-05	0.134993	0.000815806
cg00130808	3.31526e-06	0.133084	0.000218275
cg09840968	7.4747e-05	0.126666	0.00224484
cg10533331	1.1724e-14	0.157879	3.85096e-11
cg25298161	3.00452e-08	0.156474	6.00133e-06
cg07621749	1.35394e-05	0.108324	0.000627776
cg03321553	1.609e-12	0.177696	2.08692e-09
cg06891458	5.84271e-05	0.12002	0.00186592
cg06794543	1.23416e-07	0.18775	1.78261e-05
cg12492087	6.99325e-08	0.186122	1.14429e-05
cg27340001	3.16645e-05	0.112114	0.0011696
cg27073142	0.00296731	0.103681	0.0345081
cg17911021	9.02526e-08	0.164397	1.39202e-05
cg00982984	1.64823e-07	0.143758	2.22538e-05
cg24657523	1.37551e-05	0.181832	0.000634034
cg05243389	0.000678869	0.116309	0.0116385
cg16831889	6.78937e-07	0.162821	6.4814e-05
cg13877670	1.35767e-05	0.106038	0.000628755
cg06657050	3.67827e-05	0.126929	0.00130798
cg04124457	1.5688e-12	0.123001	2.07657e-09
cg08441822	8.69645e-08	0.114705	1.35071e-05
cg09782034	2.47989e-05	0.104266	0.000972718
cg24679423	5.94045e-05	0.136098	0.00188896
cg04352505	0.000167428	0.117121	0.00412575
cg09499482	5.39455e-08	0.108656	9.25379e-06
cg11479165	6.4212e-07	0.100255	6.21692e-05
cg13474370	1.27292e-19	0.119559	1.61271e-15
cg27436286	2.40953e-05	0.112383	0.000953128
cg16003238	1.81821e-05	0.119683	0.000772639
cg19012170	7.3018e-05	0.117296	0.00220411
cg13702629	0.000156557	0.106552	0.00391551
cg00451642	0.000222665	0.118104	0.00506211
cg23731272	0.00128343	0.135657	0.0186258
cg02486855	0.00147563	0.132522	0.0206189
cg17074353	1.83483e-08	0.142521	4.18314e-06
cg04774597	3.17424e-06	0.135085	0.000210554
cg26218577	1.01933e-05	0.135589	0.000506813
cg11437810	0.00159927	0.13024	0.0218841
cg00635674	1.34154e-06	0.117952	0.000107186
cg27032813	3.45089e-07	0.110436	3.94388e-05
cg02453462	0.000252326	0.106052	0.00554867
cg15480336	0.000990496	0.105425	0.0153787
cg20927731	0.000191232	0.105725	0.00454193
cg14093936	4.19091e-05	0.115789	0.00144188
cg13570656	2.86399e-05	0.122147	0.00108267
cg03289416	6.50046e-05	0.127005	0.00202465
cg19464917	0.000210872	0.120191	0.00486793
cg26674943	1.05833e-05	0.122563	0.000522022
cg04767484	7.21856e-05	0.103256	0.00218642
cg17108064	6.37724e-07	0.158792	6.20796e-05
cg24369989	1.87941e-08	0.184275	4.27379e-06
cg17179314	1.89536e-08	0.191931	4.28744e-06
cg21402071	1.16934e-07	0.137188	1.69728e-05
cg12284802	0.000143158	0.105294	0.00367257
cg07769790	1.53078e-07	0.14791	2.10806e-05
cg16495212	4.07534e-08	0.148383	7.42147e-06
cg08688548	3.81558e-07	0.13016	4.24578e-05
cg17453840	7.32209e-08	0.14374	1.18282e-05
cg26429925	5.69967e-08	0.148247	9.70212e-06
cg20941110	7.98639e-09	0.16779	2.13982e-06
cg26654798	8.01241e-09	0.160901	2.14033e-06
cg17124224	1.31944e-06	0.172089	0.000106185
cg06523224	1.00489e-07	0.210026	1.5105e-05
cg07016258	1.30239e-06	0.160241	0.000105195
cg16254374	2.47869e-07	0.105874	3.07448e-05
cg27169020	5.96125e-10	0.142044	2.88896e-07
cg10275315	8.17429e-11	0.115269	6.06808e-08
cg16049391	0.000518392	0.134255	0.00953226
cg27407147	1.0227e-10	0.164387	7.21085e-08
cg03766449	3.2299e-05	0.108419	0.00118611
cg19405555	0.000308397	0.111051	0.00644217
cg02454890	0.000340097	0.103256	0.00694632
cg09484019	5.743e-05	0.109344	0.0018427
cg22547737	9.81248e-06	0.132239	0.000492769
cg09397246	0.000245536	0.102135	0.00543846
cg05501584	0.00374552	0.108637	0.0409284
cg06675273	0.00064526	0.10535	0.0112215
cg10959198	0.000270022	0.134133	0.00582941
cg02918577	1.92303e-05	0.14627	0.000808276
cg04308089	0.000991794	0.116346	0.0153908
cg26593946	0.000795495	0.108553	0.0130381
cg14205663	1.13146e-06	0.110646	9.39555e-05
cg06679270	6.292e-05	0.121602	0.00196969
cg11542394	6.14202e-06	0.113942	0.000348281
cg23191950	1.98896e-05	0.106846	0.000826198
cg12354122	1.37818e-06	0.109259	0.000109422
cg17263974	1.03873e-05	0.106019	0.000515215
cg02963119	2.85821e-07	0.134487	3.41622e-05
cg07973095	2.16034e-05	0.162125	0.000878861
cg08133584	0.00139916	0.101874	0.0198188
cg01721754	1.04098e-05	0.109162	0.000515756
cg07945221	0.000273186	0.115737	0.00588052
cg08370077	0.00240514	0.100442	0.029535
cg24565496	2.19556e-07	0.126736	2.78963e-05
cg04809453	6.73506e-05	0.149575	0.00207758
cg06777194	0.000145758	0.120376	0.00372206
cg05520409	6.58333e-06	0.123236	0.000367663
cg00454305	6.58007e-14	0.20348	1.53568e-10
cg14850784	4.37906e-15	0.157954	1.82842e-11
cg01439105	1.99747e-06	0.107162	0.000146888
cg01615339	5.3983e-14	0.18791	1.33667e-10
cg02871659	7.21037e-06	0.147452	0.000393755
cg27190967	8.21745e-05	0.106291	0.00240519
cg03260765	0.000217466	0.11846	0.00497836
cg08988951	7.00326e-05	0.104037	0.00214169
cg00705851	7.21088e-08	0.154985	1.17125e-05
cg08890837	3.33596e-06	0.113721	0.000219313
cg05846166	3.99975e-05	0.130067	0.00139709
cg01006802	0.000926951	0.125488	0.0146694
cg02510853	1.65208e-05	0.105491	0.000721046
cg09276451	0.00076822	0.100325	0.0127299
cg04267772	3.83149e-07	0.131761	4.25281e-05
cg00138641	9.51288e-09	0.130163	2.4525e-06
cg09918657	2.89603e-08	0.174387	5.83721e-06
cg21396064	1.25176e-12	0.120885	1.79055e-09
cg10638734	0.000236532	0.105024	0.0052879
cg03713642	0.00017528	0.127257	0.00426583
cg00925717	1.76596e-05	0.11534	0.000756965
cg26590082	2.04289e-05	0.155414	0.000843071
cg23113963	8.14827e-07	0.194149	7.40407e-05
cg02195680	3.50404e-06	0.106116	0.000227662
cg27413008	0.000720788	0.108257	0.0121275
cg10316764	0.000723449	0.102372	0.0121653
cg03890691	0.000699823	0.131311	0.0118826
cg07635132	5.6183e-05	0.11002	0.00180662
cg02558026	0.00174537	0.102482	0.0232941
cg08592890	2.70954e-05	0.120848	0.00103845
cg02220965	0.00116029	0.106908	0.0172749
cg08730348	5.08137e-06	0.129824	0.000302393
cg04742550	0.000603791	0.107327	0.0106754
cg15811515	1.20021e-05	0.123739	0.000571344
cg01885503	1.26434e-05	0.114543	0.000594535
cg08318842	4.07141e-08	0.120932	7.42147e-06
cg09530163	1.14585e-07	0.139925	1.67691e-05
cg12317456	2.4838e-06	0.122461	0.000172767
cg01821058	5.98518e-07	0.183052	5.91752e-05
cg08409642	0.000875734	0.130826	0.014014
cg00809164	2.10004e-07	0.181485	2.68363e-05
cg08096786	3.63832e-07	0.184703	4.09998e-05
cg27208052	4.69642e-05	0.116834	0.00157947
cg08552042	4.31572e-05	0.158415	0.00147379
cg08514765	1.70976e-05	0.113973	0.000741111
cg01683883	1.84954e-07	0.15515	2.44819e-05
cg08032924	2.48858e-10	0.21545	1.4425e-07
cg07153665	6.18948e-09	0.163677	1.77283e-06
cg05546863	1.62847e-08	0.148133	3.74153e-06
cg16626067	1.96504e-12	0.259739	2.4896e-09
cg09854734	1.76428e-11	0.201466	1.62987e-08
cg06666025	6.69224e-09	0.227102	1.88415e-06
cg00049664	3.68789e-10	0.180698	1.97027e-07
cg19428417	5.0801e-05	0.119711	0.00167395
cg05544396	3.00448e-05	0.116892	0.00112466
cg04030401	8.87871e-14	0.164684	1.92053e-10
cg04202511	6.39414e-06	0.14064	0.000360274
cg05226168	4.84527e-09	0.15964	1.5184e-06
cg00402172	1.06884e-07	0.200585	1.59312e-05
cg03209684	3.10639e-06	0.131589	0.000206516
cg00887153	1.52923e-12	0.139111	2.05679e-09
cg05828191	0.000340783	0.114756	0.00695575
cg20807545	7.69529e-06	0.13833	0.000413365
cg03739573	2.15954e-05	0.11242	0.000878861
cg08265926	2.9226e-05	0.127395	0.00110154
cg06002197	2.12756e-05	0.10184	0.00086985
cg09825093	5.94434e-06	0.102357	0.000339459
cg04491089	0.00022639	0.127654	0.00512054
cg09360770	5.94864e-07	0.149189	5.90113e-05
cg15206445	3.71799e-08	0.108408	6.98348e-06
cg07474682	2.69661e-07	0.130622	3.27605e-05
cg10363661	8.21694e-06	0.11934	0.000434057
cg09012633	0.000236417	0.115859	0.00528758
cg06174989	0.00027812	0.103594	0.00595207
cg25186143	1.18317e-05	0.120491	0.000565359
cg25520679	0.000148899	0.103852	0.00377617
cg17029019	0.000131992	0.114134	0.00344285
cg05215748	0.000576689	0.103814	0.010328
cg15906794	0.000859036	0.101702	0.0138115
cg25563256	0.00112367	0.120565	0.0168934
cg13829089	2.54961e-06	0.124328	0.000176239
cg18900669	1.10925e-06	0.107867	9.2719e-05
cg06931941	0.000226749	0.116825	0.00512603
cg13407335	6.90491e-14	0.234422	1.57018e-10
cg23365801	3.77989e-13	0.212531	6.44659e-10
cg16513459	1.07417e-16	0.17786	6.80456e-13
cg27162435	6.67969e-13	0.156947	1.00406e-09
cg14918082	1.62368e-12	0.124133	2.08692e-09
cg25578028	1.41189e-05	0.137905	0.000645831
cg10708955	0.00278954	0.101118	0.0330422
cg04658021	0.000749121	0.142478	0.0124998
cg24987590	1.24644e-05	0.111778	0.000586741
cg19427325	1.21688e-06	0.108305	9.96496e-05
cg12863545	3.94985e-07	0.133092	4.33859e-05
cg26998044	2.37948e-06	0.13674	0.000167618
cg14615768	3.63136e-05	0.119722	0.00129755
cg01971137	2.07332e-06	0.151053	0.000150965
cg25591377	0.00023006	0.126047	0.00517715
[truncated: 405 more rows]

## Sheet: S6
ID	GeneID	Symbol	Distance	Side
cg00000321	ENSG00000253354	AC105999.1	-908434	L10
cg00000321	ENSG00000272479	AC010857.1	-790124	L9
cg00000321	ENSG00000165061	ZMAT4	-412449	L8
cg00000321	ENSG00000254383	AC048387.1	-408428	L7
cg00000321	ENSG00000206867	RNU6-356P	-277284	L6
cg00000321	ENSG00000263372	MIR548AO	-39139	L5
cg00000321	ENSG00000239281	RPS29P2	-38716	L4
cg00000321	ENSG00000253509	AC104393.1	-33279	L3
cg00000321	ENSG00000206852	RNU6-895P	-12017	L2
cg00000321	ENSG00000104332	SFRP1	-809	L1
cg00000321	ENSG00000253396	AC016868.1	125013	R1
cg00000321	ENSG00000147533	GOLGA7	180111	R2
cg00000321	ENSG00000253943	KRT18P37	200955	R3
cg00000321	ENSG00000147536	GINS4	218933	R4
cg00000321	ENSG00000253133	AC009630.1	223870	R5
cg00000321	ENSG00000253174	AC009630.2	230096	R6
cg00000321	ENSG00000158669	GPAT4	266902	R7
cg00000321	ENSG00000264578	AC009630.3	299407	R8
cg00000321	ENSG00000165066	NKX6-3	334893	R9
cg00000321	ENSG00000029534	ANK1	342935	R10
cg00018606	ENSG00000163249	CCNYL1	-362861	L10
cg00018606	ENSG00000163251	FZD5	-354794	L9
cg00018606	ENSG00000225111	AC083900.1	-254785	L8
cg00018606	ENSG00000212246	RNU6-360P	-104959	L7
cg00018606	ENSG00000178385	PLEKHM3	-99173	L6
cg00018606	ENSG00000185078	AC093698.1	-92747	L5
cg00018606	ENSG00000251941	RNA5SP116	-70442	L4
cg00018606	ENSG00000224839	RPL12P17	-66955	L3
cg00018606	ENSG00000229150	CRYGEP	-12189	L2
cg00018606	ENSG00000118231	CRYGD	-176	L1
cg00018606	ENSG00000163254	CRYGC	3434	R1
cg00018606	ENSG00000224529	AC093698.2	10691	R2
cg00018606	ENSG00000182187	CRYGB	17870	R3
cg00018606	ENSG00000168582	CRYGA	36037	R4
cg00018606	ENSG00000188674	C2orf80	40640	R5
cg00018606	ENSG00000233869	RPSAP27	83432	R6
cg00018606	ENSG00000228111	TPT1P2	90021	R7
cg00018606	ENSG00000138413	IDH1	111524	R8
cg00018606	ENSG00000231908	IDH1-AS1	130544	R9
cg00018606	ENSG00000115020	PIKFYVE	141552	R10
cg00032246	ENSG00000207297	SNORD7	-13180	L4
cg00032246	ENSG00000267321	LINC02001	-12090	L3
cg00032246	ENSG00000108733	PEX12	-8070	L2
cg00032246	ENSG00000006125	AP2B1	0	L1
cg00032246	ENSG00000267592	AC004134.1	9968	R1
cg00032246	ENSG00000270647	TAF15	126855	R2
cg00032246	ENSG00000270885	RASL10B	144713	R3
cg00032246	ENSG00000270765	GAS2L2	157575	R4
cg00032246	ENSG00000271447	MMP28	169313	R5
cg00032246	ENSG00000271392	AC006237.1	170263	R6
cg00032246	ENSG00000270806	C17orf50	173951	R7
cg00032246	ENSG00000270829	AC015849.2	221553	R8
cg00032246	ENSG00000270871	AC015849.3	229781	R9
cg00032246	ENSG00000270894	AC015849.4	231463	R10
cg00032246	ENSG00000270379	HEATR9	268010	R11
cg00032246	ENSG00000271268	AC015849.6	274157	R12
cg00032246	ENSG00000270240	AC015849.1	282031	R13
cg00032246	ENSG00000271503	CCL5	284555	R14
cg00032246	ENSG00000270977	AC015849.5	306771	R15
cg00032246	ENSG00000271013	LRRC37A9P	325699	R16
cg00034559	ENSG00000273035	AC007684.1	-341179	L3
cg00034559	ENSG00000011566	MAP4K3	-227682	L2
cg00034559	ENSG00000231312	MAP4K3-DT	0	L1
cg00034559	ENSG00000152154	TMEM178A	0	R1
cg00034559	ENSG00000138050	THUMPD2	71074	R2
cg00034559	ENSG00000227028	SLC8A1-AS1	121467	R3
cg00034559	ENSG00000235653	AC007253.1	264124	R4
cg00034559	ENSG00000183023	SLC8A1	432284	R5
cg00034559	ENSG00000233128	LINC01794	1081501	R6
cg00034559	ENSG00000237442	HNRNPA1P57	1478794	R7
cg00034559	ENSG00000236090	LDHAP3	2154761	R8
cg00034559	ENSG00000236533	AC009413.1	2185217	R9
cg00034559	ENSG00000223245	RNU4-63P	2206285	R10
cg00034559	ENSG00000214691	LINC01913	2211777	R11
cg00034559	ENSG00000234362	LINC01914	2266613	R12
cg00034559	ENSG00000205086	C2orf91	2270382	R13
cg00034559	ENSG00000226398	AC013480.1	2350639	R14
cg00034559	ENSG00000162878	PKDCC	2383035	R15
cg00034559	ENSG00000224875	AC083949.1	2478252	R16
cg00034559	ENSG00000143924	EML4	2504367	R17
cg00035316	ENSG00000235047	AC016751.2	-224056	L10
cg00035316	ENSG00000229779	AC016751.1	-222786	L9
cg00035316	ENSG00000144320	LNPK	-125449	L8
cg00035316	ENSG00000174279	EVX2	-44375	L7
cg00035316	ENSG00000128714	HOXD13	-32344	L6
cg00035316	ENSG00000170178	HOXD12	-27095	L5
cg00035316	ENSG00000128713	HOXD11	-18534	L4
cg00035316	ENSG00000128710	HOXD10	-8346	L3
cg00035316	ENSG00000128709	HOXD9	-3351	L2
cg00035316	ENSG00000237380	HOXD-AS2	0	L1
cg00035316	ENSG00000175879	HOXD8	1403	R1
cg00035316	ENSG00000128652	HOXD3	8321	R2
cg00035316	ENSG00000207744	MIR10B	22012	R3
cg00035316	ENSG00000278500	AC009336.2	22794	R4
cg00035316	ENSG00000170166	HOXD4	23259	R5
cg00035316	ENSG00000224189	HAGLR	35760	R6
cg00035316	ENSG00000272729	AC009336.1	35873	R7
cg00035316	ENSG00000226363	HAGLROS	49426	R8
cg00035316	ENSG00000128645	HOXD1	60377	R9
cg00035316	ENSG00000279160	AC009336.3	61628	R10
cg00048759	ENSG00000166997	CNPY4	-52290	L10
cg00048759	ENSG00000242798	AC073842.2	-50659	L9
cg00048759	ENSG00000214309	MBLAC1	-49303	L8
cg00048759	ENSG00000235077	AC073842.1	-37359	L7
cg00048759	ENSG00000214142	RPL7P60	-37116	L6
cg00048759	ENSG00000188186	LAMTOR4	-21854	L5
cg00048759	ENSG00000146826	C7orf43	-19075	L4
cg00048759	ENSG00000197093	GAL3ST4	-9181	L3
cg00048759	ENSG00000213420	GPC2	-417	L2
cg00048759	ENSG00000066923	STAG3	0	L1
cg00048759	ENSG00000239521	CASTOR3	22852	R1
cg00048759	ENSG00000213413	PVRIG	40440	R2
cg00048759	ENSG00000214300	SPDYE3	129901	R3
cg00048759	ENSG00000078319	PMS2P1	143191	R4
cg00048759	ENSG00000242294	STAG3L5P	158278	R5
cg00048759	ENSG00000272752	STAG3L5P-PVRIG2P-PILRB	158303	R6
cg00048759	ENSG00000121716	PILRB	174375	R7
cg00048759	ENSG00000235333	PVRIG2P	174559	R8
cg00048759	ENSG00000085514	PILRA	189729	R9
cg00048759	ENSG00000078487	ZCWPW1	223025	R10
cg00049664	ENSG00000166546	BEAN1	-85901	L10
cg00049664	ENSG00000260755	AC010542.2	-69382	L9
cg00049664	ENSG00000260851	AC010542.3	-62118	L8
cg00049664	ENSG00000261519	AC010542.4	-28241	L7
cg00049664	ENSG00000166548	TK2	-26886	L6
cg00049664	ENSG00000277978	AC010542.5	-13429	L5
cg00049664	ENSG00000217555	CKLF	-13179	L4
cg00049664	ENSG00000254788	CKLF-CMTM1	-295	L3
cg00049664	ENSG00000089505	CMTM1	-293	L2
cg00049664	ENSG00000140932	CMTM2	15	L1
cg00049664	ENSG00000260650	AC010542.1	550	R1
cg00049664	ENSG00000140931	CMTM3	24441	R2
cg00049664	ENSG00000183723	CMTM4	35317	R3
cg00049664	ENSG00000135720	DYNC1LI2	141460	R4
cg00049664	ENSG00000260465	AC018557.1	141464	R5
cg00049664	ENSG00000260558	AC018557.2	158805	R6
cg00049664	ENSG00000246777	AC044802.1	172319	R7
cg00049664	ENSG00000249961	TERB1	175543	R8
cg00049664	ENSG00000159593	NAE1	223442	R9
cg00049664	ENSG00000258122	AC044802.2	262000	R10
cg00056257	ENSG00000223719	AC069277.2	-166876	L5
cg00056257	ENSG00000189229	AC069277.1	-123835	L4
cg00056257	ENSG00000236152	MRPS36P1	-86621	L3
cg00056257	ENSG00000226258	GRM7-AS3	-54515	L2
cg00056257	ENSG00000196277	GRM7	0	L1
cg00056257	ENSG00000237665	GRM7-AS2	32665	R1
cg00056257	ENSG00000236202	GRM7-AS1	659774	R2
cg00056257	ENSG00000270207	AC077690.1	746923	R3
cg00056257	ENSG00000227110	LMCD1-AS1	1092838	R4
cg00056257	ENSG00000228351	AC018832.1	1219355	R5
cg00056257	ENSG00000253081	RNU4ATAC17P	1504562	R6
cg00056257	ENSG00000231401	AC023481.1	1504740	R7
cg00056257	ENSG00000071282	LMCD1	1641840	R8
cg00056257	ENSG00000224884	AC034187.1	1713759	R9
cg00056257	ENSG00000125046	SSUH2	1759433	R10
cg00056257	ENSG00000215160	OR7E122P	1822976	R11
cg00056257	ENSG00000182533	CAV3	1873833	R12
cg00056257	ENSG00000180914	OXTR	1890441	R13
cg00056257	ENSG00000070950	RAD18	1915435	R14
cg00056257	ENSG00000196220	SRGAP3	2120624	R15
cg00065048	ENSG00000142733	MAP3K6	-268564	L10
cg00065048	ENSG00000142748	FCN3	-260701	L9
cg00065048	ENSG00000174950	CD164L2	-252192	L8
cg00065048	ENSG00000231207	FO393419.1	-245380	L7
cg00065048	ENSG00000181773	GPR3	-239711	L6
cg00065048	ENSG00000241169	FO393419.2	-175943	L5
cg00065048	ENSG00000158195	WASF2	-145358	L4
cg00065048	ENSG00000237429	BX293535.1	-104964	L3
cg00065048	ENSG00000126705	AHDC1	-31094	L2
cg00065048	ENSG00000000938	FGR	-340	L1
cg00065048	ENSG00000235912	AL031729.1	13891	R1
cg00065048	ENSG00000233975	LINC02574	24800	R2
cg00065048	ENSG00000126709	IFI6	30536	R3
cg00065048	ENSG00000225886	AL445490.1	33940	R4
cg00065048	ENSG00000206767	RNU6-949P	40075	R5
cg00065048	ENSG00000226662	CHMP1AP1	51282	R6
cg00065048	ENSG00000207095	RNU6-424P	58203	R7
cg00065048	ENSG00000009780	FAM76A	90451	R8
cg00065048	ENSG00000231344	AL020997.1	103563	R9
cg00065048	ENSG00000230833	RPEP3	104426	R10
cg00076538	ENSG00000082068	WDR70	-504017	L10
cg00076538	ENSG00000168621	GDNF	-417411	L9
cg00076538	ENSG00000248539	LINC02117	-336583	L8
cg00076538	ENSG00000250032	AC008869.1	-309497	L7
cg00076538	ENSG00000251518	LINC02110	-306397	L6
cg00076538	ENSG00000248587	GDNF-AS1	-303625	L5
cg00076538	ENSG00000248533	AC034226.1	-290488	L4
cg00076538	ENSG00000248461	LINC02119	-73520	L3
cg00076538	ENSG00000276332	AC010338.1	-59304	L2
cg00076538	ENSG00000164318	EGFLAM	954	L1
cg00076538	ENSG00000248730	EGFLAM-AS4	24809	R1
cg00076538	ENSG00000249071	EGFLAM-AS3	87892	R2
cg00076538	ENSG00000248572	EGFLAM-AS2	142359	R3
cg00076538	ENSG00000249491	EGFLAM-AS1	167581	R4
cg00076538	ENSG00000248234	AC091839.1	172437	R5
cg00076538	ENSG00000251257	AC010457.1	203470	R6
cg00076538	ENSG00000113594	LIFR	217213	R7
cg00076538	ENSG00000244968	LIFR-AS1	299331	R8
cg00076538	ENSG00000265304	MIR3650	300047	R9
cg00076538	ENSG00000251189	AC010425.1	424615	R10
cg00085416	ENSG00000253302	STAU2-AS1	-306503	L7
cg00085416	ENSG00000254273	AC018620.1	-236375	L6
cg00085416	ENSG00000253383	AC100784.1	-157146	L5
cg00085416	ENSG00000254105	VENTXP6	-96427	L4
cg00085416	ENSG00000254538	AC027018.1	-15132	L3
cg00085416	ENSG00000040341	STAU2	-321	L2
cg00085416	ENSG00000258677	AC022826.2	0	L1
cg00085416	ENSG00000104343	UBE2W	32065	R1
cg00085416	ENSG00000253273	AC022826.1	83111	R2
cg00085416	ENSG00000251633	GYG1P1	157325	R3
cg00085416	ENSG00000154582	ELOC	191137	R4
cg00085416	ENSG00000175606	TMEM70	224405	R5
cg00085416	ENSG00000244295	RPS20P21	234093	R6
cg00085416	ENSG00000253833	AC022868.1	236461	R7
cg00085416	ENSG00000154589	LY96	243320	R8
cg00085416	ENSG00000212348	RNU6-1300P	300645	R9
cg00085416	ENSG00000254288	AC087672.2	304308	R10
cg00085416	ENSG00000240047	RPS3AP32	307850	R11
cg00085416	ENSG00000212485	RNU6-1197P	331505	R12
cg00085416	ENSG00000253115	AC087672.1	355484	R13
cg00091633	ENSG00000242613	AC063952.3	-62220	L3
cg00091633	ENSG00000240661	AC063952.1	-27709	L2
cg00091633	ENSG00000163430	FSTL1	-542	L1
cg00091633	ENSG00000240774	AC126182.1	32633	R1
cg00091633	ENSG00000244441	AC126182.2	61312	R2
cg00091633	ENSG00000065518	NDUFB4	144790	R3
cg00091633	ENSG00000113924	HGD	176634	R4
cg00091633	ENSG00000144840	RABL3	235143	R5
cg00091633	ENSG00000240452	MTCO1P29	270486	R6
cg00091633	ENSG00000243257	MTCO2P29	270920	R7
cg00091633	ENSG00000153767	GTF2E1	291099	R8
cg00091633	ENSG00000213371	NAP1L1P3	354328	R9
cg00091633	ENSG00000243593	LINC02049	381902	R10
cg00091633	ENSG00000145087	STXBP5L	456534	R11
cg00091633	ENSG00000270782	AC072026.1	473074	R12
cg00091633	ENSG00000264477	MIR5682	598102	R13
cg00091633	ENSG00000243813	AC078857.1	647570	R14
cg00091633	ENSG00000242103	AC079841.1	905453	R15
cg00091633	ENSG00000051341	POLQ	979889	R16
cg00091633	ENSG00000242445	RPL7AP11	1042572	R17
cg00110688	ENSG00000202534	RNU6-1329P	-424781	L10
cg00110688	ENSG00000257345	LINC02413	-357706	L9
cg00110688	ENSG00000270506	AC021646.1	-341782	L8
cg00110688	ENSG00000256393	RPL41P5	-293851	L7
cg00110688	ENSG00000257746	AC138123.2	-269926	L6
cg00110688	ENSG00000257210	NACAP8	-252983	L5
cg00110688	ENSG00000258171	LINC02412	-195694	L4
cg00110688	ENSG00000257322	AC138123.1	-161847	L3
cg00110688	ENSG00000257512	AC124947.2	-61585	L2
cg00110688	ENSG00000257252	AC124947.1	0	L1
cg00110688	ENSG00000173598	NUDT4	354	R1
cg00110688	ENSG00000177889	UBE2N	28144	R2
cg00110688	ENSG00000198015	MRPL42	89959	R3
cg00110688	ENSG00000243015	RN7SL737P	131958	R4
cg00110688	ENSG00000258271	AC025260.1	152031	R5
cg00110688	ENSG00000246985	SOCS2-AS1	164934	R6
cg00110688	ENSG00000120833	SOCS2	192285	R7
cg00110688	ENSG00000186076	AC012085.1	263293	R8
cg00110688	ENSG00000169372	CRADD	299846	R9
cg00110688	ENSG00000258274	AC012085.2	330262	R10
cg00112493	ENSG00000250485	EXOC7P1	-884031	L10
cg00112493	ENSG00000234492	RPL34-AS1	-683334	L9
cg00112493	ENSG00000109475	RPL34	-673382	L8
cg00112493	ENSG00000206601	RNU6-431P	-651538	L7
cg00112493	ENSG00000198856	OSTC	-635974	L6
cg00112493	ENSG00000164089	ETNPPL	-540740	L5
cg00112493	ENSG00000249257	AC097473.1	-529774	L4
cg00112493	ENSG00000250185	RCC2P8	-514015	L3
cg00112493	ENSG00000188517	COL25A1	-1042	L2
cg00112493	ENSG00000246774	ZCCHC23	0	L1
cg00112493	ENSG00000249465	RBMXP4	42529	R1
cg00112493	ENSG00000247950	SEC24B-AS1	43678	R2
cg00112493	ENSG00000138802	SEC24B	129975	R3
cg00112493	ENSG00000243227	RN7SL55P	146975	R4
cg00112493	ENSG00000207988	MIR576	184901	R5
cg00112493	ENSG00000225094	SETP20	249446	R6
cg00112493	ENSG00000249965	CDC42P4	251373	R7
cg00112493	ENSG00000005059	MCUB	256412	R8
cg00112493	ENSG00000248785	HIGD1AP14	370046	R9
cg00112493	ENSG00000138794	CASP6	384825	R10
cg00124375	ENSG00000266776	MIR4646	-29349	L10
cg00124375	ENSG00000204427	ABHD16A	-27084	L9
cg00124375	ENSG00000204424	LY6G6F	-19845	L8
cg00124375	ENSG00000255552	LY6G6E	-16375	L7
cg00124375	ENSG00000204422	AL662899.1	-16368	L6
cg00124375	ENSG00000244355	LY6G6D	-12636	L5
cg00124375	ENSG00000250641	LY6G6F-LY6G6D	-12522	L4
cg00124375	ENSG00000204421	LY6G6C	-8694	L3
cg00124375	ENSG00000204420	MPIG6B	-3726	L2
cg00124375	ENSG00000213722	DDAH2	0	L1
cg00124375	ENSG00000213719	CLIC1	138	R1
cg00124375	ENSG00000204410	MSH5	9234	R2
cg00124375	ENSG00000255152	MSH5-SAPCD1	9577	R3
cg00124375	ENSG00000252743	RNU6-850P	26508	R4
cg00124375	ENSG00000228727	SAPCD1	32553	R5
cg00124375	ENSG00000235663	SAPCD1-AS1	33867	R6
cg00124375	ENSG00000204396	VWA7	35147	R7
cg00124375	ENSG00000204394	VARS	47075	R8
cg00124375	ENSG00000204392	LSM2	66953	R9
cg00124375	ENSG00000204390	HSPA1L	79176	R10
cg00130808	ENSG00000259395	AC087516.1	-542541	L10
cg00130808	ENSG00000259737	AC087516.2	-415691	L9
cg00130808	ENSG00000270500	COX6CP4	-314495	L8
cg00130808	ENSG00000261635	AC103988.1	-272509	L7
cg00130808	ENSG00000261315	LARP4P	-267442	L6
cg00130808	ENSG00000260582	TPST2P1	-258932	L5
cg00130808	ENSG00000261191	AC013640.1	-217610	L4
cg00130808	ENSG00000186073	C15orf41	-76459	L3
cg00130808	ENSG00000223518	CSNK1A1P1	-68248	L2
cg00130808	ENSG00000259280	AC018563.1	0	L1
cg00130808	ENSG00000134138	MEIS2	2494	R1
cg00130808	ENSG00000277202	MIR8063	86111	R2
cg00130808	ENSG00000259460	AC078909.1	212629	R3
cg00130808	ENSG00000274444	AC078909.2	222877	R4
cg00130808	ENSG00000270304	AC087283.1	367169	R5
cg00130808	ENSG00000259434	AC068875.1	478317	R6
cg00130808	ENSG00000243122	AC016304.1	603981	R7
cg00130808	ENSG00000166069	TMCO5A	1035229	R8
cg00130808	ENSG00000259225	LINC02345	1098056	R9
cg00130808	ENSG00000236914	LINC01852	1182771	R10
cg00138641	ENSG00000262732	AC010401.1	-367581	L10
cg00138641	ENSG00000175595	ERCC4	-350871	L9
cg00138641	ENSG00000263234	AC010401.2	-348391	L8
cg00138641	ENSG00000262097	LINC02185	-287200	L7
cg00138641	ENSG00000261856	LINC02186	-282139	L6
cg00138641	ENSG00000276564	AC130650.2	-149981	L5
cg00138641	ENSG00000262529	AC130650.1	-102939	L4
cg00138641	ENSG00000262470	TVP23CP2	-102237	L3
cg00138641	ENSG00000186260	MRTFB	-36443	L2
cg00138641	ENSG00000262454	MIR193BHG	0	L1
cg00138641	ENSG00000207639	MIR193B	748	R1
cg00138641	ENSG00000199130	MIR365A	6066	R2
cg00138641	ENSG00000260009	LINC02130	59890	R3
cg00138641	ENSG00000263257	AC040173.1	104449	R4
cg00138641	ENSG00000140694	PARN	132481	R5
cg00138641	ENSG00000242430	RN7SL274P	298604	R6
cg00138641	ENSG00000103429	BFAR	329712	R7
cg00138641	ENSG00000238964	RNU7-125P	340569	R8
cg00138641	ENSG00000069764	PLA2G10	369326	R9
cg00138641	ENSG00000261523	AC009167.1	392348	R10
cg00142670	ENSG00000179157	RPS2P28	-146538	L10
cg00142670	ENSG00000226558	AL590383.1	-146463	L9
cg00142670	ENSG00000171467	ZNF318	-141110	L8
cg00142670	ENSG00000276770	MIR6780B	-76137	L7
cg00142670	ENSG00000124574	ABCC10	-60330	L6
cg00142670	ENSG00000171462	DLK2	-54125	L5
cg00142670	ENSG00000207076	RNU6-1113P	-36465	L4
cg00142670	ENSG00000137221	TJAP1	-4201	L3
cg00142670	ENSG00000204052	LRRC73	-71	L2
cg00142670	ENSG00000171453	POLR1C	0	L1
cg00142670	ENSG00000137207	YIPF3	1072	R1
cg00142670	ENSG00000271754	AL355802.2	8420	R2
cg00142670	ENSG00000124571	XPO5	11574	R3
cg00142670	ENSG00000219470	AL355802.1	28062	R4
cg00142670	ENSG00000170734	POLH	65390	R5
cg00142670	ENSG00000203362	POLH-AS1	77470	R6
cg00142670	ENSG00000172432	GTPBP2	94556	R7
cg00142670	ENSG00000124688	MAD2L1BP	118780	R8
cg00142670	ENSG00000172426	RSPH9	134276	R9
cg00142670	ENSG00000096080	MRPS18A	160543	R10
cg00178864	ENSG00000151014	NOCT	-234480	L10
cg00178864	ENSG00000252503	RNU6-531P	-224841	L9
cg00178864	ENSG00000240723	RN7SL382P	-179761	L8
cg00178864	ENSG00000179967	PPP1R14BP3	-165045	L7
cg00178864	ENSG00000109381	ELF2	-103201	L6
cg00178864	ENSG00000265892	RN7SL311P	-94673	L5
cg00178864	ENSG00000252362	RNU6-506P	-49300	L4
cg00178864	ENSG00000206722	RNU6-1074P	-23659	L3
cg00178864	ENSG00000137463	MGARP	-194	L2
cg00178864	ENSG00000109390	NDUFC1	0	L1
cg00178864	ENSG00000164134	NAA15	21083	R1
cg00178864	ENSG00000200520	RNU6-1214P	37956	R2
cg00178864	ENSG00000273247	AC097376.2	131505	R3
cg00178864	ENSG00000248863	AC097376.1	145877	R4
cg00178864	ENSG00000172007	RAB33B	172810	R5
cg00178864	ENSG00000145391	SETD7	215519	R6
cg00178864	ENSG00000249302	FTH1P24	265844	R7
cg00178864	ENSG00000272717	AC112236.2	276377	R8
cg00178864	ENSG00000261268	AC112236.1	337714	R9
cg00178864	ENSG00000085871	MGST2	385346	R10
cg00199007	ENSG00000229873	OGFR-AS1	-146970	L10
cg00199007	ENSG00000060491	OGFR	-138557	L9
cg00199007	ENSG00000092758	COL9A3	-111398	L8
cg00199007	ENSG00000233838	DPH3P1	-106645	L7
cg00199007	ENSG00000101190	TCFL5	-90794	L6
cg00199007	ENSG00000236527	ARF4P2	-79481	L5
cg00199007	ENSG00000273759	AL117379.1	-23260	L4
cg00199007	ENSG00000101191	DIDO1	-14605	L3
cg00199007	ENSG00000101193	GID8	-4082	L2
cg00199007	ENSG00000101194	SLC17A9	147	L1
cg00199007	ENSG00000125533	BHLHE23	53367	R1
cg00199007	ENSG00000272259	LINC01749	56823	R2
cg00199007	ENSG00000125514	LINC00029	81657	R3
cg00199007	ENSG00000237119	LINC01056	85451	R4
cg00199007	ENSG00000231133	HAR1B	139696	R5
cg00199007	ENSG00000274915	RF00635	149582	R6
cg00199007	ENSG00000260416	AL096828.2	174935	R7
cg00199007	ENSG00000231977	AL096828.1	214237	R8
cg00199007	ENSG00000207598	MIR124-3	225940	R9
cg00199007	ENSG00000149658	YTHDF1	242869	R10
cg00208967	ENSG00000267370	AC008752.3	-180384	L10
cg00208967	ENSG00000267741	UBE2L4	-162287	L9
cg00208967	ENSG00000196605	ZNF846	-144067	L8
cg00208967	ENSG00000266950	AC008752.1	-134946	L7
cg00208967	ENSG00000267119	RPL10P15	-116792	L6
cg00208967	ENSG00000127452	FBXL12	-109431	L5
cg00208967	ENSG00000198258	UBL5	-107132	L4
cg00208967	ENSG00000267289	AC008752.2	-102234	L3
cg00208967	ENSG00000127445	PIN1	-87565	L2
cg00208967	ENSG00000105088	OLFM2	-695	L1
cg00208967	ENSG00000080573	COL5A3	22311	R1
cg00208967	ENSG00000267650	AC008742.1	58747	R2
cg00208967	ENSG00000080511	RDH8	75999	R3
cg00208967	ENSG00000167798	C3P1	100553	R4
cg00208967	ENSG00000266204	MIR5589	101104	R5
cg00208967	ENSG00000130813	C19orf66	148872	R6
cg00208967	ENSG00000267387	AC020931.1	151782	R7
cg00208967	ENSG00000130812	ANGPTL6	155088	R8
cg00208967	ENSG00000243207	PPAN-P2RY11	168973	R9
cg00208967	ENSG00000130810	PPAN	169112	R10
cg00231644	ENSG00000274855	AL133351.4	-124989	L10
cg00231644	ENSG00000232654	FAM136BP	-112477	L9
cg00231644	ENSG00000217707	SERPINB8P1	-109066	L8
cg00231644	ENSG00000229282	AL031963.2	-100920	L7
cg00231644	ENSG00000272277	AL031963.3	-89383	L6
cg00231644	ENSG00000222248	RNA5SP201	-69468	L5
cg00231644	ENSG00000137275	RIPK1	-43090	L4
cg00231644	ENSG00000228170	AL031963.1	-5215	L3
cg00231644	ENSG00000137274	BPHL	-4699	L2
cg00231644	ENSG00000137267	TUBB2A	-733	L1
cg00231644	ENSG00000216819	TUBB2BP1	18764	R1
cg00231644	ENSG00000230269	LINC02525	24464	R2
cg00231644	ENSG00000137285	TUBB2B	65997	R3
cg00231644	ENSG00000180822	PSMG4	73123	R4
cg00231644	ENSG00000137266	SLC22A23	110682	R5
cg00231644	ENSG00000272320	AL445309.1	153382	R6
cg00231644	ENSG00000228793	AL138881.1	435967	R7
cg00231644	ENSG00000270477	AL033523.1	535643	R8
cg00231644	ENSG00000168994	PXDC1	564334	R9
cg00231644	ENSG00000270504	AL391422.4	592831	R10
cg00261668	ENSG00000065526	SPEN	-79365	L10
cg00261668	ENSG00000234607	AL355994.4	-49627	L9
cg00261668	ENSG00000116809	ZBTB17	-43689	L8
cg00261668	ENSG00000231353	AL355994.1	-31380	L7
cg00261668	ENSG00000275503	AL355994.5	-30446	L6
cg00261668	ENSG00000224966	TBC1D3P6	-25070	L5
cg00261668	ENSG00000233078	AL355994.3	-13150	L4
cg00261668	ENSG00000183888	SRARP	-11014	L3
cg00261668	ENSG00000173641	HSPB7	-227	L2
cg00261668	ENSG00000186510	CLCNKA	0	L1
cg00261668	ENSG00000232456	AL355994.2	15354	R1
cg00261668	ENSG00000184908	CLCNKB	23912	R2
cg00261668	ENSG00000185519	FAM131C	37945	R3
cg00261668	ENSG00000142627	EPHA2	104513	R4
cg00261668	ENSG00000227959	AL451042.2	135387	R5
cg00261668	ENSG00000224621	AL451042.1	139442	R6
cg00261668	ENSG00000142632	ARHGEF19	178030	R7
cg00261668	ENSG00000234166	ARHGEF19-AS1	178030	R8
cg00261668	ENSG00000237276	ANO7L1	196085	R9
cg00261668	ENSG00000132881	CPLANE2	211868	R10
cg00262621	ENSG00000215915	ATAD3C	-160836	L10
cg00262621	ENSG00000160072	ATAD3B	-133146	L9
cg00262621	ENSG00000197785	ATAD3A	-96307	L8
cg00262621	ENSG00000205090	TMEM240	-90370	L7
cg00262621	ENSG00000160075	SSU72	-56131	L6
cg00262621	ENSG00000215014	AL645728.1	-53919	L5
cg00262621	ENSG00000274481	AL691432.3	-47085	L4
cg00262621	ENSG00000228594	FNDC10	-30859	L3
cg00262621	ENSG00000272106	AL691432.2	-15199	L2
cg00262621	ENSG00000197530	MIB2	-384	L1
cg00262621	ENSG00000189409	MMP23B	1098	R1
cg00262621	ENSG00000248333	CDK11B	4230	R2
cg00262621	ENSG00000272004	FO704657.1	28328	R3
cg00262621	ENSG00000189339	SLC35E2B	28532	R4
cg00262621	ENSG00000269737	AL691432.1	40993	R5
cg00262621	ENSG00000215914	MMP23A	68945	R6
cg00262621	ENSG00000008128	CDK11A	71382	R7
cg00262621	ENSG00000268575	AL031282.2	71739	R8
cg00262621	ENSG00000227775	AL031282.1	93515	R9
cg00262621	ENSG00000215790	SLC35E2A	93841	R10
cg00267286	ENSG00000223156	RNU2-18P	-46023	L3
cg00267286	ENSG00000165983	PTER	-8442	L2
cg00267286	ENSG00000165985	C1QL3	-308	L1
cg00267286	ENSG00000148484	RSU1	68421	R1
cg00267286	ENSG00000225213	AC073367.1	199162	R2
cg00267286	ENSG00000107611	CUBN	301776	R3
cg00267286	ENSG00000273153	AC067747.1	615146	R4
cg00267286	ENSG00000107614	TRDMT1	615146	R5
cg00267286	ENSG00000229124	VIM-AS1	692049	R6
cg00267286	ENSG00000026025	VIM	706051	R7
cg00267286	ENSG00000234961	AL133415.1	711135	R8
cg00267286	ENSG00000148488	ST8SIA6	793231	R9
cg00267286	ENSG00000204832	ST8SIA6-AS1	864746	R10
cg00267286	ENSG00000236582	PRPF38AP2	1055172	R11
cg00267286	ENSG00000165996	HACD1	1066842	R12
cg00267286	ENSG00000280126	AC069542.2	1080720	R13
cg00267286	ENSG00000260589	STAM-AS1	1119094	R14
cg00267286	ENSG00000136738	STAM	1121961	R15
cg00267286	ENSG00000229190	AC069542.1	1173519	R16
cg00267286	ENSG00000148483	TMEM236	1230011	R17
cg00271311	ENSG00000273408	OR5B15P	-233330	L10
cg00271311	ENSG00000172769	OR5B3	-214942	L9
cg00271311	ENSG00000172365	OR5B2	-193695	L8
cg00271311	ENSG00000172362	OR5B12	-179058	L7
cg00271311	ENSG00000255299	AP003557.1	-116058	L6
cg00271311	ENSG00000198283	OR5B21	-113711	L5
cg00271311	ENSG00000110031	LPXN	-43596	L4
cg00271311	ENSG00000269570	AP001350.1	-9174	L3
cg00271311	ENSG00000186660	ZFP91	-266	L2
cg00271311	ENSG00000255073	ZFP91-CNTF	0	L1
cg00271311	ENSG00000242689	CNTF	846	R1
cg00271311	ENSG00000280010	AP001350.2	5616	R2
cg00271311	ENSG00000149124	GLYAT	18607	R3
cg00271311	ENSG00000197254	AP000445.1	63267	R4
cg00271311	ENSG00000254926	AP000445.2	127180	R5
cg00271311	ENSG00000255265	TMA16P1	174418	R6
cg00271311	ENSG00000156689	GLYATL2	212246	R7
cg00271311	ENSG00000254717	GLYATL1P2	256483	R8
cg00271311	ENSG00000166840	GLYATL1	283579	R9
cg00271311	ENSG00000255523	AP001652.1	295196	R10
cg00284153	ENSG00000273980	AL592071.1	-100657	L10
cg00284153	ENSG00000151651	ADAM8	-81340	L9
cg00284153	ENSG00000235245	AL360181.2	-62231	L8
cg00284153	ENSG00000130640	TUBGCP2	-45871	L7
cg00284153	ENSG00000198546	ZNF511	-45046	L6
cg00284153	ENSG00000130643	CALY	-21273	L5
cg00284153	ENSG00000230306	BANF1P2	-13302	L4
cg00284153	ENSG00000226699	AL360181.1	-7482	L3
cg00284153	ENSG00000165828	PRAP1	-5525	L2
cg00284153	ENSG00000148803	FUOM	-183	L1
cg00284153	ENSG00000127884	ECHS1	4274	R1
cg00284153	ENSG00000265395	MIR3944	13345	R2
cg00284153	ENSG00000274685	AL360181.4	16525	R3
cg00284153	ENSG00000148832	PAOX	21050	R4
cg00284153	ENSG00000254536	AL360181.3	32623	R5
cg00284153	ENSG00000148824	MTG1	35883	R6
cg00284153	ENSG00000203772	SPRN	62455	R7
cg00284153	ENSG00000273327	OR6L2P	72183	R8
cg00284153	ENSG00000214279	SCART1	95717	R9
cg00284153	ENSG00000273336	OR7M1P	123027	R10
cg00290974	ENSG00000245522	AC026250.1	-535380	L8
cg00290974	ENSG00000246273	SBF2-AS1	-483578	L7
cg00290974	ENSG00000252568	RNU7-28P	-451037	L6
cg00290974	ENSG00000255476	AC011092.2	-365650	L5
cg00290974	ENSG00000254765	AC011092.1	-335123	L4
cg00290974	ENSG00000254865	AC100763.1	-129804	L3
cg00290974	ENSG00000254719	AC080023.2	-22654	L2
cg00290974	ENSG00000133812	SBF2	-706	L1
cg00290974	ENSG00000254554	AC080023.1	7741	R1
cg00290974	ENSG00000148926	ADM	10157	R2
cg00290974	ENSG00000133805	AMPD3	13397	R3
cg00290974	ENSG00000221574	RNU6ATAC33P	104276	R4
cg00290974	ENSG00000255823	MTRNR2L8	212971	R5
cg00290974	ENSG00000110315	RNF141	216757	R6
cg00290974	ENSG00000177112	MRVI1-AS1	246356	R7
cg00290974	ENSG00000133800	LYVE1	262050	R8
cg00290974	ENSG00000072952	MRVI1	278175	R9
cg00290974	ENSG00000198730	CTR9	456330	R10
cg00290974	ENSG00000110321	EIF4G2	502134	R11
cg00290974	ENSG00000238622	SNORD97	506551	R12
cg00306721	ENSG00000255432	AP001458.2	-44829	L10
cg00306721	ENSG00000278615	C11orf98	-44790	L9
cg00306721	ENSG00000214756	CSKMT	-41511	L8
cg00306721	ENSG00000162194	LBHD1	-37752	L7
cg00306721	ENSG00000204922	UQCC3	-36321	L6
cg00306721	ENSG00000162191	UBXN1	-30890	L5
cg00306721	ENSG00000177363	LRRN4CL	-20477	L4
cg00306721	ENSG00000162188	GNG3	-806	L3
cg00306721	ENSG00000168000	BSCL2	-162	L2
cg00306721	ENSG00000234857	HNRNPUL2-BSCL2	0	L1
cg00306721	ENSG00000214753	HNRNPUL2	2620	R1
cg00306721	ENSG00000162222	TTC9C	18059	R2
cg00306721	ENSG00000185670	ZBTB3	38309	R3
cg00306721	ENSG00000168002	POLR2G	51555	R4
cg00306721	ENSG00000267811	AP001160.2	61110	R5
cg00306721	ENSG00000162227	TAF6L	61347	R6
cg00306721	ENSG00000168569	TMEM223	61619	R7
cg00306721	ENSG00000269176	AP001160.3	76013	R8
cg00306721	ENSG00000185475	TMEM179B	77392	R9
cg00306721	ENSG00000162231	NXF1	82113	R10
cg00318899	ENSG00000281691	RBM5-AS1	-145716	L10
cg00318899	ENSG00000003756	RBM5	-127683	L9
cg00318899	ENSG00000235016	SEMA3F-AS1	-90619	L8
cg00318899	ENSG00000207922	AC104450.1	-73285	L7
cg00318899	ENSG00000001617	SEMA3F	-57629	L6
cg00318899	ENSG00000114349	GNAT1	-50188	L5
cg00318899	ENSG00000188338	SLC38A3	-25218	L4
cg00318899	ENSG00000275334	MIR5787	-19214	L3
cg00318899	ENSG00000213600	U73169.1	-6720	L2
cg00318899	ENSG00000114353	GNAI2	0	L1
cg00318899	ENSG00000230454	U73166.1	13596	R1
cg00318899	ENSG00000232352	SEMA3B-AS1	19934	R2
cg00318899	ENSG00000012171	SEMA3B	20851	R3
cg00318899	ENSG00000179564	LSMEM2	32380	R4
cg00318899	ENSG00000214706	IFRD2	41025	R5
cg00318899	ENSG00000186792	HYAL3	46124	R6
cg00318899	ENSG00000243477	NAA80	49695	R7
cg00318899	ENSG00000114378	HYAL1	53183	R8
cg00318899	ENSG00000068001	HYAL2	71083	R9
cg00318899	ENSG00000114383	TUSC2	73320	R10
cg00329472	ENSG00000246130	AC107959.2	-203051	L10
cg00329472	ENSG00000173535	TNFRSF10C	-169233	L9
cg00329472	ENSG00000173530	TNFRSF10D	-122643	L8
cg00329472	ENSG00000253930	TNFRSF10A-AS1	-95995	L7
cg00329472	ENSG00000243265	RPL23AP55	-79301	L6
cg00329472	ENSG00000104689	TNFRSF10A	-61544	L5
cg00329472	ENSG00000250714	AC100861.2	-55755	L4
cg00329472	ENSG00000246582	AC100861.1	-55744	L3
cg00329472	ENSG00000147457	CHMP7	-24670	L2
cg00329472	ENSG00000104679	R3HCC1	0	L1
cg00329472	ENSG00000134013	LOXL2	10516	R1
cg00329472	ENSG00000253837	AC090197.1	49498	R2
cg00329472	ENSG00000197217	ENTPD4	99110	R3
cg00329472	ENSG00000253390	AC104561.1	171928	R4
cg00329472	ENSG00000253483	AC104561.2	196343	R5
cg00329472	ENSG00000253986	AC104561.3	206336	R6
cg00329472	ENSG00000147454	SLC25A37	242283	R7
cg00329472	ENSG00000252067	RNU4-71P	313353	R8
cg00329472	ENSG00000253488	SINHCAFP3	348203	R9
cg00329472	ENSG00000167034	NKX3-1	392024	R10
cg00331237	ENSG00000091039	OSBPL8	-319729	L10
cg00331237	ENSG00000213272	RPL7AP9	-279068	L9
cg00331237	ENSG00000257526	AC107032.2	-263971	L8
cg00331237	ENSG00000271142	YWHAQP7	-259495	L7
cg00331237	ENSG00000243071	AC107032.1	-218654	L6
cg00331237	ENSG00000241045	RPL7P43	-157252	L5
cg00331237	ENSG00000258090	AC093014.1	-121624	L4
cg00331237	ENSG00000186908	ZDHHC17	-25842	L3
cg00331237	ENSG00000175183	CSRP2	-515	L2
cg00331237	ENSG00000257910	AC124784.1	0	L1
cg00331237	ENSG00000257199	AC025161.1	104538	R1
cg00331237	ENSG00000165891	E2F7	141707	R2
cg00331237	ENSG00000257677	LINC02464	340062	R3
cg00331237	ENSG00000067798	NAV3	445100	R4
cg00331237	ENSG00000257835	AC073591.1	500279	R5
cg00331237	ENSG00000258066	AC138331.1	896242	R6
cg00331237	ENSG00000258225	AC073571.1	1172640	R7
cg00331237	ENSG00000257220	PRXL2AP1	1250796	R8
cg00331237	ENSG00000258220	LINC02424	1447139	R9
cg00331237	ENSG00000258084	AC128707.1	1472978	R10
cg00338002	ENSG00000231344	AL020997.1	-132862	L10
cg00338002	ENSG00000230833	RPEP3	-131672	L9
cg00338002	ENSG00000009780	FAM76A	-109179	L8
cg00338002	ENSG00000269971	AL020997.2	-98260	L7
cg00338002	ENSG00000270031	AL020997.3	-51960	L6
cg00338002	ENSG00000117758	STX12	-47858	L5
cg00338002	ENSG00000223062	RNU6-1245P	-47658	L4
cg00338002	ENSG00000252947	SCARNA1	-37735	L3
cg00338002	ENSG00000117751	PPP1R8	-20625	L2
cg00338002	ENSG00000130775	THEMIS2	239	L1
cg00338002	ENSG00000117748	RPA2	19220	R1
cg00338002	ENSG00000130768	SMPDL3B	62696	R2
cg00338002	ENSG00000227050	AL512288.1	66571	R3
cg00338002	ENSG00000158156	XKR8	87158	R4
cg00338002	ENSG00000158161	EYA3	98040	R5
cg00338002	ENSG00000238231	AL512288.2	117854	R6
cg00338002	ENSG00000240750	RN7SL559P	159580	R7
cg00338002	ENSG00000228589	SPCS2P4	223438	R8
cg00338002	ENSG00000228943	AL137792.2	237435	R9
cg00338002	ENSG00000214812	AL137792.1	248145	R10
cg00349607	ENSG00000273637	AL139260.2	-206521	L10
cg00349607	ENSG00000131233	GJA9	-199428	L9
cg00349607	ENSG00000274944	AL139260.3	-199398	L8
cg00349607	ENSG00000228436	AL139260.1	-161619	L7
cg00349607	ENSG00000199963	RNU6-605P	-154038	L6
cg00349607	ENSG00000158315	RHBDL2	-139185	L5
cg00349607	ENSG00000235549	EIF1P2	-122090	L4
cg00349607	ENSG00000174574	AKIRIN1	-74956	L3
cg00349607	ENSG00000168653	NDUFS5	-46379	L2
cg00349607	ENSG00000127603	MACF1	298	L1
cg00349607	ENSG00000206654	RNU6-608P	39922	R1
cg00349607	ENSG00000222378	RNA5SP44	73146	R2
cg00349607	ENSG00000270040	AL356055.1	125494	R3
cg00349607	ENSG00000226438	AL442071.1	168820	R4
cg00349607	ENSG00000217897	HSPE1P8	223276	R5
cg00349607	ENSG00000183682	BMP8A	410618	R6
cg00349607	ENSG00000237624	OXCT2P1	433938	R7
cg00349607	ENSG00000243970	PPIEL	441262	R8
cg00349607	ENSG00000090621	PABPC4	479798	R9
cg00349607	ENSG00000228060	PABPC4-AS1	484049	R10
cg00353923	ENSG00000048405	ZNF800	-599066	L10
cg00353923	ENSG00000226770	AC000124.1	-545186	L9
cg00353923	ENSG00000004059	ARF5	-439290	L8
cg00353923	ENSG00000179562	GCC1	-437379	L7
cg00353923	ENSG00000106328	FSCN3	-428846	L6
cg00353923	ENSG00000106331	PAX4	-412915	L5
cg00353923	ENSG00000240790	AC073934.1	-378978	L4
cg00353923	ENSG00000240579	AC006529.1	-172502	L3
cg00353923	ENSG00000279078	SND1-IT1	-30913	L2
cg00353923	ENSG00000128594	LRRC4	0	L1
cg00353923	ENSG00000197157	SND1	0	R1
cg00353923	ENSG00000207588	MIR593	50868	R2
cg00353923	ENSG00000207705	MIR129-1	176879	R3
cg00353923	ENSG00000174697	LEP	210285	R4
cg00353923	ENSG00000272915	AC018635.2	233533	R5
cg00353923	ENSG00000106344	RBM28	266692	R6
cg00353923	ENSG00000242261	AC018635.1	275656	R7
cg00353923	ENSG00000238750	RNU7-27P	313088	R8
cg00353923	ENSG00000224940	PRRT4	319332	R9
cg00353923	ENSG00000106348	IMPDH1	361284	R10
cg00402172	ENSG00000167261	DPEP2	-84264	L7
cg00402172	ENSG00000262962	KARSP3	-79898	L6
cg00402172	ENSG00000263201	DPEP2NB	-68939	L5
cg00402172	ENSG00000202336	RNU6-359P	-67033	L4
cg00402172	ENSG00000182810	DDX28	-61408	L3
cg00402172	ENSG00000167264	DUS2	-5530	L2
cg00402172	ENSG00000072736	NFATC3	0	L1
cg00402172	ENSG00000261864	AC130462.1	0	R1
cg00402172	ENSG00000262514	AC020978.6	114942	R2
cg00402172	ENSG00000279621	AC020978.8	114988	R3
cg00402172	ENSG00000240435	RPS12P27	124589	R4
cg00402172	ENSG00000260891	AC020978.3	127548	R5
cg00402172	ENSG00000263276	AC020978.7	139860	R6
cg00402172	ENSG00000262160	AC020978.5	141116	R7
cg00402172	ENSG00000103067	ESRP2	144258	R8
cg00402172	ENSG00000261469	AC020978.4	151992	R9
cg00402172	ENSG00000103066	PLA2G15	160451	R10
cg00402172	ENSG00000260441	AC020978.2	171309	R11
cg00402172	ENSG00000103064	SLC7A6	179663	R12
cg00402172	ENSG00000252026	RNU6-1262P	199370	R13
cg00403498	ENSG00000248290	TNXA	-139673	L10
cg00403498	ENSG00000250535	STK19B	-138358	L9
cg00403498	ENSG00000224389	C4B	-116727	L8
cg00403498	ENSG00000229776	C4B-AS1	-115887	L7
cg00403498	ENSG00000231852	CYP21A2	-110475	L6
cg00403498	ENSG00000252512	RNA5SP206	-73517	L5
cg00403498	ENSG00000168477	TNXB	-36811	L4
cg00403498	ENSG00000213676	ATF6B	-23892	L3
cg00403498	ENSG00000204315	FKBPL	-21857	L2
cg00403498	ENSG00000204314	PRRT1	0	L1
cg00403498	ENSG00000221988	PPT2	1293	R1
cg00403498	ENSG00000258388	PPT2-EGFL8	1697	R2
cg00403498	ENSG00000241404	EGFL8	12447	R3
cg00403498	ENSG00000204310	AGPAT1	16064	R4
cg00403498	ENSG00000204308	RNF5	26257	R5
cg00403498	ENSG00000277264	MIR6833	27668	R6
cg00403498	ENSG00000204305	AGER	28820	R7
cg00403498	ENSG00000204304	PBX2	32585	R8
cg00403498	ENSG00000273333	AL662884.1	32585	R9
cg00403498	ENSG00000213654	GPSM3	38618	R10
cg00419321	ENSG00000259030	FPGT-TNNI3K	-583397	L10
cg00419321	ENSG00000116783	TNNI3K	-583362	L9
cg00419321	ENSG00000234497	ERICH3-AS1	-501692	L8
cg00419321	ENSG00000178965	ERICH3	-453998	L7
cg00419321	ENSG00000272864	AC135803.1	-428457	L6
cg00419321	ENSG00000116791	CRYZ	-394382	L5
cg00419321	ENSG00000162623	TYW3	-361112	L4
cg00419321	ENSG00000229943	AC133865.1	-162672	L3
cg00419321	ENSG00000261213	AC099786.3	-3863	L2
cg00419321	ENSG00000224127	AC099786.1	37	L1
cg00419321	ENSG00000162624	LHX8	641	R1
cg00419321	ENSG00000224149	AC099786.2	2181	R2
cg00419321	ENSG00000206999	RNU6-622P	55252	R3
cg00419321	ENSG00000137968	SLC44A5	74338	R4
cg00419321	ENSG00000224493	AC093156.1	393769	R5
cg00419321	ENSG00000252338	RNU6-503P	410222	R6
cg00419321	ENSG00000213579	AL096829.1	454306	R7
cg00419321	ENSG00000230863	AL137803.1	513385	R8
cg00419321	ENSG00000117054	ACADM	596554	R9
cg00419321	ENSG00000181227	DLSTP1	615630	R10
cg00424690	ENSG00000179157	RPS2P28	-146497	L10
cg00424690	ENSG00000226558	AL590383.1	-146422	L9
cg00424690	ENSG00000171467	ZNF318	-141069	L8
cg00424690	ENSG00000276770	MIR6780B	-76096	L7
cg00424690	ENSG00000124574	ABCC10	-60289	L6
cg00424690	ENSG00000171462	DLK2	-54084	L5
cg00424690	ENSG00000207076	RNU6-1113P	-36424	L4
cg00424690	ENSG00000137221	TJAP1	-4160	L3
cg00424690	ENSG00000204052	LRRC73	-30	L2
cg00424690	ENSG00000171453	POLR1C	0	L1
cg00424690	ENSG00000137207	YIPF3	1113	R1
cg00424690	ENSG00000271754	AL355802.2	8461	R2
cg00424690	ENSG00000124571	XPO5	11615	R3
cg00424690	ENSG00000219470	AL355802.1	28103	R4
cg00424690	ENSG00000170734	POLH	65431	R5
cg00424690	ENSG00000203362	POLH-AS1	77511	R6
cg00424690	ENSG00000172432	GTPBP2	94597	R7
cg00424690	ENSG00000124688	MAD2L1BP	118821	R8
cg00424690	ENSG00000172426	RSPH9	134317	R9
cg00424690	ENSG00000096080	MRPS18A	160584	R10
cg00431549	ENSG00000214772	AC010168.1	-128127	L10
cg00431549	ENSG00000261324	AC010168.2	-118159	L9
cg00431549	ENSG00000197837	HIST4H4	-114959	L8
cg00431549	ENSG00000246705	H2AFJ	-108088	L7
cg00431549	ENSG00000084463	WBP11	-82604	L6
cg00431549	ENSG00000179256	SMCO3	-71908	L5
cg00431549	ENSG00000111339	ART4	-42564	L4
cg00431549	ENSG00000256339	AC007655.1	-41382	L3
cg00431549	ENSG00000111341	MGP	-164	L2
cg00431549	ENSG00000182993	C12orf60	0	L1
cg00431549	ENSG00000139055	ERP27	27946	R1
cg00431549	ENSG00000111348	ARHGDIB	55938	R2
cg00431549	ENSG00000139053	AC020613.1	86949	R3
cg00431549	ENSG00000255727	LINC01489	115740	R4
cg00431549	ENSG00000134533	RERG	221690	R5
cg00431549	ENSG00000256650	RERG-IT1	226270	R6
cg00431549	ENSG00000255660	RERG-AS1	265830	R7
cg00431549	ENSG00000256283	METTL8P1	369120	R8
cg00431549	ENSG00000151490	PTPRO	436415	R9
cg00431549	ENSG00000243916	AC092183.1	553434	R10
cg00445126	ENSG00000226605	AC092567.1	-190436	L4
cg00445126	ENSG00000237162	AC007098.2	-108592	L3
cg00445126	ENSG00000115504	EHBP1	-2387	L2
cg00445126	ENSG00000231609	AC007098.1	-234	L1
cg00445126	ENSG00000115507	OTX1	1180	R1
cg00445126	ENSG00000270437	AC009501.2	34131	R2
cg00445126	ENSG00000232403	AC009501.1	59241	R3
cg00445126	ENSG00000242412	DBIL5P2	68974	R4
cg00445126	ENSG00000143951	WDPCP	70682	R5
cg00445126	ENSG00000233716	AC074367.1	183576	R6
cg00445126	ENSG00000279485	AC016734.2	469015	R7
cg00445126	ENSG00000014641	MDH1	539732	R8
cg00445126	ENSG00000228305	AC016734.1	573301	R9
cg00445126	ENSG00000229920	RPS4XP5	593578	R10
cg00445126	ENSG00000234488	AC096664.2	635428	R11
cg00445126	ENSG00000228872	AC096664.1	668245	R12
cg00445126	ENSG00000229221	HNRNPA1P66	702820	R13
cg00445126	ENSG00000169764	UGP2	792063	R14
cg00445126	ENSG00000251775	RF01293	834372	R15
cg00445126	ENSG00000143952	VPS54	843269	R16
cg00450319	ENSG00000254111	AC124067.3	-183082	L10
cg00450319	ENSG00000254290	AC124067.4	-148601	L9
cg00450319	ENSG00000254306	AC137579.2	-122586	L8
cg00450319	ENSG00000223215	RNU6-607P	-79454	L7
cg00450319	ENSG00000253344	AC137579.1	-74072	L6
cg00450319	ENSG00000183779	ZNF703	-48440	L5
cg00450319	ENSG00000253181	AC138356.3	-14703	L4
cg00450319	ENSG00000183154	AC138356.1	-11033	L3
cg00450319	ENSG00000233170	AC138356.2	-455	L2
cg00450319	ENSG00000147475	ERLIN2	0	L1
cg00450319	ENSG00000147471	PLPBP	14133	R1
cg00450319	ENSG00000020181	ADGRA2	35729	R2
cg00450319	ENSG00000104221	BRF2	94806	R3
cg00450319	ENSG00000156675	RAB11FIP1	110156	R4
cg00450319	ENSG00000280064	AC130304.1	110487	R5
cg00450319	ENSG00000241032	RN7SL709P	160276	R6
cg00450319	ENSG00000169154	GOT1L1	185819	R7
cg00450319	ENSG00000188778	ADRB3	214528	R8
cg00450319	ENSG00000270865	RPL12P48	234608	R9
cg00450319	ENSG00000187840	EIF4EBP1	282072	R10
cg00451642	ENSG00000275638	AC011939.3	-598511	L10
cg00451642	ENSG00000074621	SLC24A1	-593601	L9
cg00451642	ENSG00000264737	MIR4511	-535264	L8
cg00451642	ENSG00000261544	AC011939.2	-487198	L7
cg00451642	ENSG00000259924	AC011939.1	-482457	L6
cg00451642	ENSG00000174485	DENND4A	-462303	L5
cg00451642	ENSG00000249271	HNRNPA1P44	-437115	L4
cg00451642	ENSG00000103769	RAB11A	-362607	L3
cg00451642	ENSG00000263512	MIR4311	-214264	L2
cg00451642	ENSG00000157890	MEGF11	-849	L1
cg00451642	ENSG00000261318	AC055855.2	23899	R1
cg00451642	ENSG00000166938	DIS3L	38618	R2
cg00451642	ENSG00000260773	AC055855.1	60315	R3
cg00451642	ENSG00000075131	TIPIN	81592	R4
cg00451642	ENSG00000252712	SCARNA14	92608	R5
cg00451642	ENSG00000240821	RPL9P25	124738	R6
cg00451642	ENSG00000169032	MAP2K1	132218	R7
cg00451642	ENSG00000261102	ATP5MFP6	160334	R8
cg00451642	ENSG00000243404	RPL35AP32	191856	R9
cg00451642	ENSG00000261351	AC116913.1	234059	R10
cg00454305	ENSG00000260425	AL031709.1	-18498	L3
cg00454305	ENSG00000090581	GNPTG	-15790	L2
cg00454305	ENSG00000059145	UNKL	0	L1
cg00454305	ENSG00000260132	AL032819.1	28928	R1
cg00454305	ENSG00000174109	C16orf91	39846	R2
cg00454305	ENSG00000197599	CCDC154	54477	R3
cg00454305	ENSG00000279930	AL032819.2	57248	R4
cg00454305	ENSG00000103249	CLCN7	65028	R5
cg00454305	ENSG00000261641	AL031600.3	65437	R6
cg00454305	ENSG00000260051	AL031600.1	71854	R7
cg00454305	ENSG00000261430	AL031600.2	87767	R8
cg00454305	ENSG00000219027	RPS3AP2	97924	R9
cg00454305	ENSG00000251692	PTX4	105980	R10
cg00454305	ENSG00000100726	TELO2	113438	R11
cg00454305	ENSG00000187535	IFT140	130521	R12
cg00454305	ENSG00000260646	AL031705.1	133073	R13
cg00454305	ENSG00000131634	TMEM204	148782	R14
cg00454305	ENSG00000280062	AL031719.1	150809	R15
cg00454305	ENSG00000280231	AL031719.2	173749	R16
cg00454305	ENSG00000280327	Z97633.1	196810	R17
cg00460049	ENSG00000222624	RNU2-15P	-1117116	L10
cg00460049	ENSG00000213625	LEPROT	-1097115	L9
cg00460049	ENSG00000237852	AC119800.1	-1038934	L8
cg00460049	ENSG00000224570	AC097063.1	-954742	L7
cg00460049	ENSG00000116678	LEPR	-891563	L6
cg00460049	ENSG00000239319	RN7SL854P	-771770	L5
cg00460049	ENSG00000227466	AL590783.1	-482404	L4
cg00460049	ENSG00000223152	RNU4-88P	-438576	L3
cg00460049	ENSG00000184588	PDE4B	-158543	L2
cg00460049	ENSG00000118473	SGIP1	258	L1
cg00460049	ENSG00000264720	MIR3117	95315	R1
cg00460049	ENSG00000248458	AL139147.1	132739	R2
cg00460049	ENSG00000152760	TCTEX1D1	219334	R3
cg00460049	ENSG00000172410	INSL5	264616	R4
cg00460049	ENSG00000152763	WDR78	279760	R5
cg00460049	ENSG00000231080	AL592161.1	293817	R6
cg00460049	ENSG00000198160	MIER1	391770	R7
cg00460049	ENSG00000116704	SLC35D1	466225	R8
cg00460049	ENSG00000203963	C1orf141	559040	R9
cg00460049	ENSG00000252433	RF00322	569520	R10
cg00466334	ENSG00000212266	RF00561	-1301484	L10
cg00466334	ENSG00000270719	AL390877.1	-1289984	L9
cg00466334	ENSG00000228217	PNRC2P1	-1211720	L8
cg00466334	ENSG00000196505	GDAP2	-1060605	L7
cg00466334	ENSG00000065183	WDR3	-1023683	L6
cg00466334	ENSG00000155761	SPAG17	-805003	L5
cg00466334	ENSG00000222209	RNA5SP56	-725737	L4
cg00466334	ENSG00000226126	PSMC1P12	-374580	L3
cg00466334	ENSG00000229911	AL139148.1	-276548	L2
cg00466334	ENSG00000092607	TBX15	-670	L1
cg00466334	ENSG00000226172	AL139420.1	10115	R1
cg00466334	ENSG00000239216	AL139420.2	10389	R2
cg00466334	ENSG00000116874	WARS2	40987	R3
cg00466334	ENSG00000224238	WARS2-IT1	57176	R4
cg00466334	ENSG00000223575	RBMX2P3	94769	R5
cg00466334	ENSG00000236804	RPS3AP12	136310	R6
cg00466334	ENSG00000231365	WARS2-AS1	150167	R7
cg00466334	ENSG00000227056	RPL6P2	229085	R8
cg00466334	ENSG00000227712	AL359915.1	270036	R9
cg00466334	ENSG00000232650	LINC01780	337947	R10
cg00489652	ENSG00000111684	LPCAT3	-110709	L10
cg00489652	ENSG00000239701	AC006512.1	-96788	L9
cg00489652	ENSG00000257078	AC006512.2	-87545	L8
cg00489652	ENSG00000182326	C1S	-58154	L7
cg00489652	ENSG00000159403	C1R	-36579	L6
cg00489652	ENSG00000139178	C1RL	-19948	L5
cg00489652	ENSG00000200345	RNU6-485P	-10295	L4
cg00489652	ENSG00000205885	C1RL-AS1	-6685	L3
cg00489652	ENSG00000139194	RBP5	-297	L2
cg00489652	ENSG00000256967	AC018653.3	0	L1
cg00489652	ENSG00000139182	CLSTN3	509	R1
cg00489652	ENSG00000255572	AC018653.1	37485	R2
cg00489652	ENSG00000139197	PEX5	59496	R3
cg00489652	ENSG00000256480	AC018653.2	108243	R4
cg00489652	ENSG00000215009	ACSM4	175095	R5
cg00489652	ENSG00000177675	CD163L1	217496	R6
cg00489652	ENSG00000255836	AC131206.1	309591	R7
cg00489652	ENSG00000177575	CD163	341624	R8
cg00489652	ENSG00000235868	GAPDHP31	437180	R9
cg00489652	ENSG00000256331	NIFKP3	475161	R10
cg00495775	ENSG00000154518	ATP5MC3	-922705	L10
cg00495775	ENSG00000229066	AC093459.1	-652672	L9
cg00495775	ENSG00000223976	EXTL2P1	-264010	L8
cg00495775	ENSG00000235047	AC016751.2	-203080	L7
cg00495775	ENSG00000229779	AC016751.1	-201810	L6
cg00495775	ENSG00000144320	LNPK	-104473	L5
cg00495775	ENSG00000174279	EVX2	-23399	L4
cg00495775	ENSG00000128714	HOXD13	-11368	L3
cg00495775	ENSG00000170178	HOXD12	-6119	L2
cg00495775	ENSG00000128713	HOXD11	0	L1
cg00495775	ENSG00000128710	HOXD10	1475	R1
cg00495775	ENSG00000237380	HOXD-AS2	14296	R2
cg00495775	ENSG00000128709	HOXD9	15404	R3
cg00495775	ENSG00000175879	HOXD8	22379	R4
cg00495775	ENSG00000128652	HOXD3	29297	R5
cg00495775	ENSG00000207744	MIR10B	42988	R6
cg00495775	ENSG00000278500	AC009336.2	43770	R7
cg00495775	ENSG00000170166	HOXD4	44235	R8
cg00495775	ENSG00000224189	HAGLR	56736	R9
cg00495775	ENSG00000272729	AC009336.1	56849	R10
cg00498604	ENSG00000109466	KLHL2	-549480	L10
cg00498604	ENSG00000052802	MSMO1	-529472	L9
cg00498604	ENSG00000207559	MIR578	-486299	L8
cg00498604	ENSG00000251596	HADHAP1	-466286	L7
cg00498604	ENSG00000109472	CPE	-374089	L6
cg00498604	ENSG00000248287	SCGB1D5P	-355135	L5
cg00498604	ENSG00000248327	NOL8P1	-321576	L4
cg00498604	ENSG00000250725	AC080079.1	-206965	L3
cg00498604	ENSG00000249500	LINC01179	-109858	L2
cg00498604	ENSG00000038295	TLL1	598	L1
cg00498604	ENSG00000252959	RNA5SP170	180548	R1
cg00498604	ENSG00000249675	AC097487.1	516062	R2
cg00498604	ENSG00000196104	SPOCK3	860745	R3
cg00498604	ENSG00000212373	RNA5SP171	1045725	R4
cg00498604	ENSG00000250150	AC079349.1	1434271	R5
cg00498604	ENSG00000240772	RN7SL776P	1527856	R6
cg00498604	ENSG00000248913	PHBP14	1775791	R7
cg00498604	ENSG00000222721	RN7SKP188	1790347	R8
cg00498604	ENSG00000270336	AC105148.1	1869240	R9
cg00498604	ENSG00000248601	AC116634.1	2074035	R10
cg00499822	ENSG00000234973	LINC02658	-607277	L10
cg00499822	ENSG00000226790	HNRNPA3P1	-595715	L9
cg00499822	ENSG00000226808	LINC00840	-490669	L8
cg00499822	ENSG00000236769	LINC02659	-473771	L7
cg00499822	ENSG00000227029	AL139237.1	-471866	L6
cg00499822	ENSG00000233395	LINC00841	-441636	L5
cg00499822	ENSG00000237590	AL137026.2	-124289	L4
cg00499822	ENSG00000229116	AL137026.1	-92393	L3
cg00499822	ENSG00000277288	C10orf142	-91453	L2
cg00499822	ENSG00000107562	CXCL12	0	L1
cg00499822	ENSG00000214089	RPL9P21	28544	R1
cg00499822	ENSG00000270767	AL356157.2	102230	R2
cg00499822	ENSG00000234580	AL356157.1	205103	R3
cg00499822	ENSG00000227395	EIF2AP4	420338	R4
cg00499822	ENSG00000224812	TMEM72-AS1	424919	R5
cg00499822	ENSG00000234504	AL353801.2	513509	R6
cg00499822	ENSG00000187783	TMEM72	525211	R7
cg00499822	ENSG00000223462	AL353801.1	551403	R8
cg00499822	ENSG00000273363	AL353801.3	572812	R9
cg00499822	ENSG00000107551	RASSF4	573302	R10
cg00503866	ENSG00000273637	AL139260.2	-206489	L10
cg00503866	ENSG00000131233	GJA9	-199396	L9
cg00503866	ENSG00000274944	AL139260.3	-199366	L8
cg00503866	ENSG00000228436	AL139260.1	-161587	L7
cg00503866	ENSG00000199963	RNU6-605P	-154006	L6
cg00503866	ENSG00000158315	RHBDL2	-139153	L5
cg00503866	ENSG00000235549	EIF1P2	-122058	L4
cg00503866	ENSG00000174574	AKIRIN1	-74924	L3
cg00503866	ENSG00000168653	NDUFS5	-46347	L2
cg00503866	ENSG00000127603	MACF1	330	L1
cg00503866	ENSG00000206654	RNU6-608P	39954	R1
cg00503866	ENSG00000222378	RNA5SP44	73178	R2
cg00503866	ENSG00000270040	AL356055.1	125526	R3
cg00503866	ENSG00000226438	AL442071.1	168852	R4
cg00503866	ENSG00000217897	HSPE1P8	223308	R5
cg00503866	ENSG00000183682	BMP8A	410650	R6
cg00503866	ENSG00000237624	OXCT2P1	433970	R7
cg00503866	ENSG00000243970	PPIEL	441294	R8
cg00503866	ENSG00000090621	PABPC4	479830	R9
cg00503866	ENSG00000228060	PABPC4-AS1	484081	R10
cg00508334	ENSG00000230658	KLHL7-DT	-365115	L10
cg00508334	ENSG00000230042	AK3P3	-340977	L9
cg00508334	ENSG00000122550	KLHL7	-292904	L8
cg00508334	ENSG00000136243	NUPL2	-269807	L7
cg00508334	ENSG00000226816	AC005082.1	-262773	L6
cg00508334	ENSG00000136235	GPNMB	-195710	L5
cg00508334	ENSG00000156928	MALSU1	-159089	L4
cg00508334	ENSG00000232627	AC021876.1	-104842	L3
cg00508334	ENSG00000252590	RNU7-143P	-20096	L2
cg00508334	ENSG00000136231	IGF2BP3	-327	L1
cg00508334	ENSG00000236654	AC079780.1	9932	R1
cg00508334	ENSG00000232818	RPS2P32	19652	R2
cg00508334	ENSG00000164548	TRA2A	33959	R3
cg00508334	ENSG00000224785	AC006026.1	91638	R4
cg00508334	ENSG00000232553	CLK2P1	114241	R5
cg00508334	ENSG00000169193	CCDC126	126561	R6
cg00508334	ENSG00000227436	FCF1P1	148512	R7
cg00508334	ENSG00000228953	AC006026.2	184861	R8
cg00508334	ENSG00000188732	FAM221A	209309	R9
cg00508334	ENSG00000234286	AC006026.3	209374	R10
cg00529958	ENSG00000203441	LINC00449	-470981	L10
cg00529958	ENSG00000280710	AL139035.1	-470783	L9
cg00529958	ENSG00000125304	TM9SF2	-408027	L8
cg00529958	ENSG00000234168	LINC01039	-391665	L7
cg00529958	ENSG00000234239	CFL1P8	-388853	L6
cg00529958	ENSG00000263615	MIR4306	-328884	L5
cg00529958	ENSG00000227659	CLYBL-AS2	-281062	L4
cg00529958	ENSG00000234303	CLYBL-AS1	-244542	L3
cg00529958	ENSG00000125246	CLYBL	-74899	L2
cg00529958	ENSG00000139800	ZIC5	-124	L1
cg00529958	ENSG00000043355	ZIC2	9748	R1
cg00529958	ENSG00000260738	LINC00554	22863	R2
cg00529958	ENSG00000225999	NDUFA12P1	55733	R3
cg00529958	ENSG00000236554	ASNSP3	90260	R4
cg00529958	ENSG00000274605	AL355338.1	113995	R5
cg00529958	ENSG00000175198	PCCA	116979	R6
cg00529958	ENSG00000228501	RPL15P18	178445	R7
cg00529958	ENSG00000270632	AL356575.1	226151	R8
cg00529958	ENSG00000234650	PCCA-AS1	492404	R9
cg00529958	ENSG00000134864	GGACT	558128	R10
cg00531453	ENSG00000106299	WASL	-284868	L10
cg00531453	ENSG00000272686	AC006333.2	-282705	L9
cg00531453	ENSG00000201104	RNU6-11P	-243160	L8
cg00531453	ENSG00000228211	HYAL6P	-204619	L7
cg00531453	ENSG00000106302	HYAL4	-156393	L6
cg00531453	ENSG00000225583	AC004690.1	-101412	L5
cg00531453	ENSG00000106304	SPAM1	-62457	L4
cg00531453	ENSG00000241345	AC004690.2	-6212	L3
cg00531453	ENSG00000234224	TMEM229A	-848	L2
cg00531453	ENSG00000242593	AC006148.1	0	L1
cg00531453	ENSG00000243574	AC006148.2	240805	R1
cg00531453	ENSG00000241324	AC004930.1	303506	R2
cg00531453	ENSG00000230268	SSU72P8	442497	R3
cg00531453	ENSG00000213296	AC005521.1	446650	R4
cg00531453	ENSG00000207214	RNU6-102P	613845	R5
cg00531453	ENSG00000279419	AC004925.1	708438	R6
cg00531453	ENSG00000170775	GPR37	712123	R7
cg00531453	ENSG00000275356	C7orf77	743418	R8
cg00531453	ENSG00000128513	POT1	788512	R9
cg00531453	ENSG00000224897	POT1-AS1	895999	R10
cg00557360	ENSG00000200354	SNORA71D	-167744	L10
cg00557360	ENSG00000196756	SNHG17	-166381	L9
cg00557360	ENSG00000274309	SNORA71E	-153527	L8
cg00557360	ENSG00000199266	SNORA60	-152239	L7
cg00557360	ENSG00000174365	SNHG11	-150821	L6
cg00557360	ENSG00000275453	MIR548O2	-85110	L5
cg00557360	ENSG00000231307	RPS3P2	-63284	L4
cg00557360	ENSG00000170471	RALGAPB	-22883	L3
cg00557360	ENSG00000182035	ADIG	-13279	L2
cg00557360	ENSG00000124143	ARHGAP40	189	L1
cg00557360	ENSG00000213959	AL035419.1	13168	R1
cg00557360	ENSG00000101438	SLC32A1	122741	R2
cg00557360	ENSG00000101442	ACTR5	146715	R3
cg00557360	ENSG00000199691	RN7SKP173	159783	R4
cg00557360	ENSG00000101445	PPP1R16B	203952	R5
cg00557360	ENSG00000240474	RN7SL116P	271025	R6
cg00557360	ENSG00000101447	FAM83D	324567	R7
cg00557360	ENSG00000274825	AL023803.2	354165	R8
cg00557360	ENSG00000261431	AL023803.1	360180	R9
cg00557360	ENSG00000101452	DHX35	360554	R10
cg00597801	ENSG00000252470	RNU6-551P	-736541	L10
cg00597801	ENSG00000138801	PAPSS1	-451527	L9
cg00597801	ENSG00000222691	RNU6-733P	-303851	L8
cg00597801	ENSG00000164023	SGMS2	-256714	L7
cg00597801	ENSG00000249604	AC096564.2	-230506	L6
cg00597801	ENSG00000155016	CYP2U1	-218300	L5
cg00597801	ENSG00000245293	AC096564.1	-192962	L4
cg00597801	ENSG00000138796	HADH	-136586	L3
cg00597801	ENSG00000138795	LEF1	-2805	L2
cg00597801	ENSG00000232021	LEF1-AS1	0	L1
cg00597801	ENSG00000239939	RPSAP34	236079	R1
cg00597801	ENSG00000278589	ZACNP1	243456	R2
cg00597801	ENSG00000250485	EXOC7P1	245941	R3
cg00597801	ENSG00000234492	RPL34-AS1	366426	R4
cg00597801	ENSG00000109475	RPL34	448802	R5
cg00597801	ENSG00000198856	OSTC	478821	R6
cg00597801	ENSG00000206601	RNU6-431P	480386	R7
cg00597801	ENSG00000164089	ETNPPL	570284	R8
cg00597801	ENSG00000249257	AC097473.1	601849	R9
cg00597801	ENSG00000250185	RCC2P8	616981	R10
cg00603371	ENSG00000266782	MIR3663	-373497	L10
cg00603371	ENSG00000234474	MIR3663HG	-372212	L9
cg00603371	ENSG00000236171	RPL12P26	-344617	L8
cg00603371	ENSG00000186795	KCNK18	-330972	L7
cg00603371	ENSG00000225936	AL731557.1	-299348	L6
cg00603371	ENSG00000277879	AL391988.1	-272603	L5
cg00603371	ENSG00000165646	SLC18A2	-261841	L4
cg00603371	ENSG00000165650	PDZD8	-165831	L3
cg00603371	ENSG00000258114	AC005871.2	-50852	L2
cg00603371	ENSG00000229847	EMX2OS	0	L1
cg00603371	ENSG00000170370	EMX2	1171	R1
cg00603371	ENSG00000235198	AC005871.1	20810	R2
cg00603371	ENSG00000234952	LINC02674	194039	R3
cg00603371	ENSG00000263041	AL513324.1	284629	R4
cg00603371	ENSG00000107560	RAB11FIP2	463642	R5
cg00603371	ENSG00000231104	AC022395.1	476213	R6
cg00603371	ENSG00000177640	CASC2	505005	R7
cg00603371	ENSG00000238276	AL354863.1	700290	R8
cg00603371	ENSG00000165669	FAM204A	756651	R9
cg00603371	ENSG00000232139	LINC00867	815834	R10
cg00609630	ENSG00000255972	AC026333.1	-210343	L10
cg00609630	ENSG00000184445	KNTC1	-147709	L9
cg00609630	ENSG00000274191	AC026333.4	-139432	L8
cg00609630	ENSG00000182782	HCAR2	-70762	L7
cg00609630	ENSG00000256249	AC026333.3	-58126	L6
cg00609630	ENSG00000255398	HCAR3	-57213	L5
cg00609630	ENSG00000196917	HCAR1	-43262	L4
cg00609630	ENSG00000256044	AC026333.2	-24519	L3
cg00609630	ENSG00000139726	DENR	-3041	L2
cg00609630	ENSG00000130783	CCDC62	219	L1
cg00609630	ENSG00000130787	HIP1R	60345	R1
cg00609630	ENSG00000139722	VPS37B	91222	R2
cg00609630	ENSG00000256152	AC027290.1	91227	R3
cg00609630	ENSG00000280138	AC027290.2	95951	R4
cg00609630	ENSG00000150967	ABCB9	146843	R5
cg00609630	ENSG00000111325	OGFOD2	200472	R6
cg00609630	ENSG00000256028	AC026362.1	201212	R7
cg00609630	ENSG00000182196	ARL6IP4	205952	R8
cg00609630	ENSG00000090975	PITPNM2	209372	R9
cg00609630	ENSG00000265526	MIR4304	236559	R10
cg00620190	ENSG00000277224	HIST1H2BF	-39363	L10
cg00620190	ENSG00000217275	AL031777.1	-37424	L9
cg00620190	ENSG00000276966	HIST1H4E	-34040	L8
cg00620190	ENSG00000273802	HIST1H2BG	-23386	L7
cg00620190	ENSG00000277075	HIST1H2AE	-22595	L6
cg00620190	ENSG00000277720	AL031777.2	-20838	L5
cg00620190	ENSG00000274750	HIST1H3E	-12605	L4
cg00620190	ENSG00000218281	HIST1H2APS3	-6823	L3
cg00620190	ENSG00000124575	HIST1H1D	-5145	L2
cg00620190	ENSG00000274618	HIST1H4F	345	L1
cg00620190	ENSG00000275663	HIST1H4G	6600	R1
cg00620190	ENSG00000277775	HIST1H3F	10114	R2
cg00620190	ENSG00000275713	HIST1H2BH	11570	R3
cg00620190	ENSG00000273983	HIST1H3G	29324	R4
cg00620190	ENSG00000218690	HIST1H2APS4	31940	R5
cg00620190	ENSG00000278588	HIST1H2BI	32895	R6
cg00620190	ENSG00000158406	HIST1H4H	37528	R7
cg00620190	ENSG00000220875	HIST1H3PS1	81795	R8
cg00620190	ENSG00000186470	BTN3A2	125078	R9
cg00620190	ENSG00000124508	BTN2A2	143015	R10
cg00626422	ENSG00000233476	EEF1A1P6	-343230	L10
cg00626422	ENSG00000232759	AC002480.1	-281233	L9
cg00626422	ENSG00000232949	AC002480.2	-263607	L8
cg00626422	ENSG00000105889	STEAP1B	-127616	L7
cg00626422	ENSG00000179428	AC073072.1	-127609	L6
cg00626422	ENSG00000136244	IL6	-123227	L5
cg00626422	ENSG00000228803	MTCYBP42	-106425	L4
cg00626422	ENSG00000234513	AC073072.2	-81236	L3
cg00626422	ENSG00000196683	TOMM7	-32377	L2
cg00626422	ENSG00000228649	SNHG26	0	L1
cg00626422	ENSG00000221740	SNORD93	1381	R1
cg00626422	ENSG00000226329	AC005682.1	8642	R2
cg00626422	ENSG00000226279	RPL12P10	26661	R3
cg00626422	ENSG00000122591	FAM126A	34139	R4
cg00626422	ENSG00000230658	KLHL7-DT	245996	R5
cg00626422	ENSG00000122550	KLHL7	250526	R6
cg00626422	ENSG00000230042	AK3P3	273946	R7
cg00626422	ENSG00000136243	NUPL2	326609	R8
cg00626422	ENSG00000226816	AC005082.1	350555	R9
cg00626422	ENSG00000136235	GPNMB	380735	R10
cg00634714	ENSG00000185262	UBALD2	-230470	L10
cg00634714	ENSG00000129646	QRICH2	-193770	L9
cg00634714	ENSG00000207169	RNU6-24P	-164346	L8
cg00634714	ENSG00000267518	AC090699.1	-155687	L7
cg00634714	ENSG00000161542	PRPSAP1	-117247	L6
cg00634714	ENSG00000176170	SPHK1	-113908	L5
cg00634714	ENSG00000242931	RPL7P49	-70644	L4
cg00634714	ENSG00000175931	UBE2O	-48616	L3
cg00634714	ENSG00000129673	AANAT	-31651	L2
cg00634714	ENSG00000129667	RHBDF2	0	L1
cg00634714	ENSG00000161544	CYGB	25585	R1
cg00634714	ENSG00000214140	PRCD	25815	R2
cg00634714	ENSG00000267546	AC015802.4	43897	R3
cg00634714	ENSG00000267543	AC015802.3	48180	R4
cg00634714	ENSG00000272386	AC015802.5	49581	R5
cg00634714	ENSG00000163597	SNHG16	55995	R6
cg00634714	ENSG00000274091	SNORD1C	57020	R7
cg00634714	ENSG00000199961	SNORD1B	59338	R8
cg00634714	ENSG00000278261	SNORD1A	59863	R9
cg00634714	ENSG00000070731	ST6GALNAC2	63608	R10
cg00635560	ENSG00000257390	AC023055.1	-137827	L10
cg00635560	ENSG00000135392	DNAJC14	-134549	L9
cg00635560	ENSG00000182796	TMEM198B	-129127	L8
cg00635560	ENSG00000123342	MMP19	-122407	L7
cg00635560	ENSG00000257966	OLA1P3	-92771	L6
cg00635560	ENSG00000257569	GSTP1P1	-64755	L5
cg00635560	ENSG00000273973	AC025162.2	-35644	L4
cg00635560	ENSG00000170473	PYM1	-32755	L3
cg00635560	ENSG00000065357	DGKA	-11346	L2
cg00635560	ENSG00000185664	PMEL	0	L1
cg00635560	ENSG00000123374	CDK2	1405	R1
cg00635560	ENSG00000258554	AC025162.1	1462	R2
cg00635560	ENSG00000111540	RAB5B	8537	R3
cg00635560	ENSG00000237493	AC034102.1	15056	R4
cg00635560	ENSG00000139531	SUOX	31804	R5
cg00635560	ENSG00000123411	IKZF4	42283	R6
cg00635560	ENSG00000273890	AC034102.8	44715	R7
cg00635560	ENSG00000257449	AC034102.3	64273	R8
cg00635560	ENSG00000197728	RPS26	75975	R9
cg00635560	ENSG00000065361	ERBB3	111423	R10
cg00635674	ENSG00000260037	AC104938.1	-374722	L10
cg00635674	ENSG00000200873	RNA5SP399	-339420	L9
cg00635674	ENSG00000261632	AC022872.1	-157841	L8
cg00635674	ENSG00000260576	EIF5A2P1	-156453	L7
cg00635674	ENSG00000222094	RNU2-65P	-152739	L6
cg00635674	ENSG00000066933	MYO9A	-79529	L5
cg00635674	ENSG00000243568	AC020779.1	-62670	L4
cg00635674	ENSG00000166192	SENP8	-54414	L3
cg00635674	ENSG00000260173	AC020779.2	-42647	L2
cg00635674	ENSG00000175318	GRAMD2A	-319	L1
cg00635674	ENSG00000067225	PKM	920	R1
cg00635674	ENSG00000137817	PARP6	43072	R2
cg00635674	ENSG00000273025	AC009690.3	68637	R3
cg00635674	ENSG00000261460	AC009690.2	80758	R4
cg00635674	ENSG00000260729	AC009690.1	86618	R5
cg00635674	ENSG00000213614	HEXA	142810	R6
cg00635674	ENSG00000260339	HEXA-AS1	178004	R7
cg00635674	ENSG00000243007	RPL12P35	181106	R8
cg00635674	ENSG00000187806	TMEM202	200164	R9
cg00635674	ENSG00000261423	TMEM202-AS1	209669	R10
cg00640087	ENSG00000204427	ABHD16A	-36068	L10
cg00640087	ENSG00000204424	LY6G6F	-28829	L9
cg00640087	ENSG00000255552	LY6G6E	-25359	L8
cg00640087	ENSG00000204422	AL662899.1	-25352	L7
cg00640087	ENSG00000244355	LY6G6D	-21620	L6
cg00640087	ENSG00000250641	LY6G6F-LY6G6D	-21506	L5
cg00640087	ENSG00000204421	LY6G6C	-17678	L4
cg00640087	ENSG00000204420	MPIG6B	-12710	L3
cg00640087	ENSG00000213722	DDAH2	-8807	L2
cg00640087	ENSG00000213719	CLIC1	0	L1
cg00640087	ENSG00000204410	MSH5	250	R1
cg00640087	ENSG00000255152	MSH5-SAPCD1	593	R2
cg00640087	ENSG00000252743	RNU6-850P	17524	R3
cg00640087	ENSG00000228727	SAPCD1	23569	R4
cg00640087	ENSG00000235663	SAPCD1-AS1	24883	R5
cg00640087	ENSG00000204396	VWA7	26163	R6
cg00640087	ENSG00000204394	VARS	38091	R7
cg00640087	ENSG00000204392	LSM2	57969	R8
cg00640087	ENSG00000204390	HSPA1L	70192	R9
cg00640087	ENSG00000204389	HSPA1A	76037	R10
cg00655184	ENSG00000263588	AC091043.1	-319168	L10
cg00655184	ENSG00000221363	RNU6ATAC20P	-287219	L9
cg00655184	ENSG00000266010	GATA6-AS1	-248070	L8
cg00655184	ENSG00000264012	AC091588.1	-241286	L7
cg00655184	ENSG00000201852	RNU6-702P	-237730	L6
cg00655184	ENSG00000141448	GATA6	-215420	L5
cg00655184	ENSG00000266283	AC091588.3	-212719	L4
cg00655184	ENSG00000264825	AC091588.2	-189919	L3
cg00655184	ENSG00000273348	AC027449.1	-69696	L2
cg00655184	ENSG00000212710	CTAGE1	-33	L1
cg00655184	ENSG00000270855	AC099849.1	878	R1
cg00655184	ENSG00000239490	RPS4XP18	168514	R2
cg00655184	ENSG00000206827	RNU6-1032P	229631	R3
cg00655184	ENSG00000265943	AC090912.1	281530	R4
cg00655184	ENSG00000266850	AC090912.2	305540	R5
cg00655184	ENSG00000101773	RBBP8	380310	R6
cg00655184	ENSG00000273232	AC090912.3	464874	R7
cg00655184	ENSG00000265939	UBE2CP2	482535	R8
cg00655184	ENSG00000242182	RN7SL745P	586613	R9
cg00655184	ENSG00000134508	CABLES1	716613	R10
cg00701706	ENSG00000266036	AC016888.1	-186624	L10
cg00701706	ENSG00000109062	SLC9A3R1	-166183	L9
cg00701706	ENSG00000109065	NAT9	-159169	L8
cg00701706	ENSG00000109066	TMEM104	-95757	L7
cg00701706	ENSG00000161509	GRIN2C	-74032	L6
cg00701706	ENSG00000161513	FDXR	-62505	L5
cg00701706	ENSG00000172782	AC087651.1	-41755	L4
cg00701706	ENSG00000182040	USH1G	-12280	L3
cg00701706	ENSG00000183034	OTOP2	-1624	L2
cg00701706	ENSG00000182938	OTOP3	180	L1
cg00701706	ENSG00000167861	HID1	15203	R1
cg00701706	ENSG00000263586	HID1-AS1	35165	R2
cg00701706	ENSG00000109089	CDR2L	52093	R3
cg00701706	ENSG00000167862	MRPL58	77131	R4
cg00701706	ENSG00000252545	RNU6-362P	95558	R5
cg00701706	ENSG00000180901	KCTD2	97036	R6
cg00701706	ENSG00000167863	ATP5PD	103324	R7
cg00701706	ENSG00000239607	RN7SL573P	106201	R8
cg00701706	ENSG00000270993	AC111186.1	124952	R9
cg00701706	ENSG00000232724	TRIM80P	138767	R10
cg00702126	ENSG00000223663	NDUFB4P8	-55380	L10
cg00702126	ENSG00000221978	CCNL2	-35077	L9
cg00702126	ENSG00000224870	MRPL20-AS1	-32366	L8
cg00702126	ENSG00000264293	RN7SL657P	-28660	L7
cg00702126	ENSG00000242485	MRPL20	-27119	L6
cg00702126	ENSG00000272455	AL391244.2	-23794	L5
cg00702126	ENSG00000235098	ANKRD65	-12643	L4
cg00702126	ENSG00000225905	AL391244.1	-11721	L3
cg00702126	ENSG00000205116	TMEM88B	-6625	L2
cg00702126	ENSG00000225285	LINC01770	0	L1
cg00702126	ENSG00000179403	VWA1	446	R1
cg00702126	ENSG00000215915	ATAD3C	15274	R2
cg00702126	ENSG00000160072	ATAD3B	37354	R3
cg00702126	ENSG00000197785	ATAD3A	77736	R4
cg00702126	ENSG00000205090	TMEM240	100363	R5
cg00702126	ENSG00000160075	SSU72	107258	R6
cg00702126	ENSG00000215014	AL645728.1	139687	R7
cg00702126	ENSG00000274481	AL691432.3	149095	R8
cg00702126	ENSG00000228594	FNDC10	163597	R9
cg00702126	ENSG00000272106	AL691432.2	179343	R10
cg00705851	ENSG00000260293	AC106820.4	-49395	L8
cg00705851	ENSG00000162065	TBC1D24	-22008	L7
cg00705851	ENSG00000279520	AC093525.8	-13569	L6
cg00705851	ENSG00000185883	ATP6V0C	-11350	L5
cg00705851	ENSG00000260272	AC093525.2	-11350	L4
cg00705851	ENSG00000259784	AC093525.1	-3613	L3
cg00705851	ENSG00000205923	CEMP1	-151	L2
cg00705851	ENSG00000162066	AMDHD2	-146	L1
cg00705851	ENSG00000266232	MIR3178	351	R1
cg00705851	ENSG00000140992	PDPK1	6408	R2
cg00705851	ENSG00000261613	AC093525.6	22489	R3
cg00705851	ENSG00000261288	AC093525.5	23404	R4
cg00705851	ENSG00000269937	AC093525.7	29900	R5
cg00705851	ENSG00000261140	AC093525.4	37472	R6
cg00705851	ENSG00000260436	AC093525.3	39999	R7
cg00705851	ENSG00000279568	AC093525.9	44057	R8
cg00705851	ENSG00000280402	AC093525.10	46824	R9
cg00705851	ENSG00000279162	AC141586.5	60943	R10
cg00705851	ENSG00000261093	AC141586.3	66310	R11
cg00705851	ENSG00000215154	AC141586.1	71779	R12
cg00716083	ENSG00000173578	XCR1	-437321	L10
cg00716083	ENSG00000229515	FLT1P1	-321386	L9
cg00716083	ENSG00000163823	CCR1	-256750	L8
cg00716083	ENSG00000183625	CCR3	-198357	L7
cg00716083	ENSG00000236736	UQCRC2P1	-153141	L6
cg00716083	ENSG00000121807	CCR2	-104135	L5
cg00716083	ENSG00000160791	CCR5	-88857	L4
cg00716083	ENSG00000223552	AC098613.1	-58004	L3
cg00716083	ENSG00000121797	CCRL2	-52066	L2
cg00716083	ENSG00000012223	LTF	0	L1
cg00716083	ENSG00000163825	RTP3	32910	R1
cg00716083	ENSG00000163827	LRRC2	50319	R2
cg00716083	ENSG00000268324	LRRC2-AS1	92332	R3
cg00716083	ENSG00000241186	TDGF1	109468	R4
cg00716083	ENSG00000251967	RF00591	185444	R5
cg00716083	ENSG00000178038	ALS2CL	203929	R6
cg00716083	ENSG00000181585	TMIE	229462	R7
cg00716083	ENSG00000206549	PRSS50	247049	R8
cg00716083	ENSG00000261603	PRSS46P	254517	R9
cg00716083	ENSG00000188086	PRSS45	277026	R10
cg00725635	ENSG00000116741	RGS2	-374400	L10
cg00725635	ENSG00000223075	RN7SKP126	-310690	L9
cg00725635	ENSG00000234473	ZNF101P2	-191998	L8
cg00725635	ENSG00000238754	SCARNA18B	-129260	L7
cg00725635	ENSG00000116750	UCHL5	-126595	L6
cg00725635	ENSG00000116747	RO60	-94898	L5
cg00725635	ENSG00000023572	GLRX2	-80561	L4
cg00725635	ENSG00000221680	MIR1278	-50092	L3
cg00725635	ENSG00000162630	B3GALT2	-21	L2
cg00725635	ENSG00000134371	CDC73	0	L1
cg00725635	ENSG00000232077	LINC01031	118067	R1
cg00725635	ENSG00000226640	AL357793.1	492216	R2
cg00725635	ENSG00000237011	AL357793.2	497568	R3
cg00725635	ENSG00000237213	RPL23AP22	570137	R4
cg00725635	ENSG00000227240	AL356272.1	962795	R5
cg00725635	ENSG00000233057	EEF1A1P14	1002289	R6
cg00725635	ENSG00000231714	AL513348.1	1164265	R7
cg00725635	ENSG00000251813	RNU6-983P	1301425	R8
cg00725635	ENSG00000228167	AL353072.1	1532117	R9
cg00725635	ENSG00000227421	LINC01724	2858318	R10
cg00754357	ENSG00000236004	AL139156.3	-363745	L10
cg00754357	ENSG00000237663	DNAJC19P7	-301281	L9
cg00754357	ENSG00000213735	ANAPC10P1	-299878	L8
cg00754357	ENSG00000157077	ZFYVE9	-207368	L7
cg00754357	ENSG00000272100	AL513218.1	-200177	L6
cg00754357	ENSG00000154222	CC2D1B	-187861	L5
cg00754357	ENSG00000224680	PLA2G12AP1	-184810	L4
cg00754357	ENSG00000085840	ORC1	-149631	L3
cg00754357	ENSG00000134748	PRPF38A	-133218	L2
cg00754357	ENSG00000134744	TUT4	-567	L1
cg00754357	ENSG00000272371	AL591167.1	761	R1
cg00754357	ENSG00000236290	EEF1GP7	19057	R2
cg00754357	ENSG00000116157	GPX7	48314	R3
cg00754357	ENSG00000182183	SHISAL2A	79111	R4
cg00754357	ENSG00000162377	COA7	130392	R5
cg00754357	ENSG00000233664	NDUFS5P3	155065	R6
cg00754357	ENSG00000239640	RN7SL62P	160342	R7
cg00754357	ENSG00000162378	ZYG11B	172396	R8
cg00754357	ENSG00000252018	RNU2-30P	200265	R9
cg00754357	ENSG00000228929	RPS13P2	218137	R10
cg00761968	ENSG00000136108	CKAP2	-263378	L10
cg00761968	ENSG00000235660	LINC00345	-250790	L9
cg00761968	ENSG00000280296	AL137058.3	-239811	L8
cg00761968	ENSG00000244471	AL137058.1	-152911	L7
cg00761968	ENSG00000250299	MRPS31P4	-102560	L6
cg00761968	ENSG00000273784	AL137058.2	-97464	L5
cg00761968	ENSG00000139675	HNRNPA1L2	-96210	L4
cg00761968	ENSG00000273723	AL139089.1	-87727	L3
cg00761968	ENSG00000165416	SUGT1	-39097	L2
cg00761968	ENSG00000136110	CNMD	-186	L1
cg00761968	ENSG00000211579	MIR759	70041	R1
cg00761968	ENSG00000150276	PPIAP26	80488	R2
cg00761968	ENSG00000136099	PCDH8	102880	R3
cg00761968	ENSG00000102837	OLFM4	288804	R4
cg00761968	ENSG00000237092	LINC01065	406530	R5
cg00761968	ENSG00000279325	AL136359.1	453658	R6
cg00761968	ENSG00000225510	PCDH8P1	459972	R7
cg00761968	ENSG00000241613	RN7SL618P	518068	R8
cg00761968	ENSG00000273919	AL450423.1	605202	R9
cg00761968	ENSG00000274316	ZNF646P1	668873	R10
cg00762160	ENSG00000238540	RNU7-93P	-251288	L10
cg00762160	ENSG00000229415	SFTA3	-142733	L9
cg00762160	ENSG00000257520	SFTA3	-137041	L8
cg00762160	ENSG00000136352	NKX2-1	-135413	L7
cg00762160	ENSG00000253563	NKX2-1-AS1	-133546	L6
cg00762160	ENSG00000258467	PHKBP2	-122024	L5
cg00762160	ENSG00000243730	RPL29P3	-78557	L4
cg00762160	ENSG00000136327	NKX2-8	-73955	L3
cg00762160	ENSG00000201395	RN7SKP257	-62415	L2
cg00762160	ENSG00000258661	AL079303.1	0	L1
cg00762160	ENSG00000198807	PAX9	1003	R1
cg00762160	ENSG00000183032	SLC25A21	21866	R2
cg00762160	ENSG00000258690	AL162464.2	132079	R3
cg00762160	ENSG00000258601	AL162464.1	152306	R4
cg00762160	ENSG00000266327	MIR4503	295744	R5
cg00762160	ENSG00000258827	AL079304.1	440497	R6
cg00762160	ENSG00000258708	SLC25A21-AS1	515323	R7
cg00762160	ENSG00000252746	RNU6-273P	530654	R8
cg00762160	ENSG00000151338	MIPOL1	541348	R9
cg00762160	ENSG00000207046	RNU6-886P	777904	R10
cg00762623	ENSG00000196262	PPIA	-161856	L10
cg00762623	ENSG00000105968	H2AFV	-138337	L9
cg00762623	ENSG00000234183	LINC01952	-136852	L8
cg00762623	ENSG00000146676	PURB	-100939	L7
cg00762623	ENSG00000272768	AC004854.2	-100027	L6
cg00762623	ENSG00000230160	AC004854.1	-66091	L5
cg00762623	ENSG00000260997	AC004847.1	-25511	L4
cg00762623	ENSG00000136286	MYO1G	-7332	L3
cg00762623	ENSG00000277184	SNORA9	-910	L2
cg00762623	ENSG00000232956	SNHG15	0	L1
cg00762623	ENSG00000136280	CCM2	13052	R1
cg00762623	ENSG00000136274	NACAD	94014	R2
cg00762623	ENSG00000136270	TBRG4	113677	R3
cg00762623	ENSG00000206838	SNORA5A	117926	R4
cg00762623	ENSG00000201772	SNORA5C	118483	R5
cg00762623	ENSG00000200656	SNORA5B	119545	R6
cg00762623	ENSG00000122679	RAMP3	171368	R7
cg00762623	ENSG00000275295	AC073968.1	317197	R8
cg00762623	ENSG00000234359	ELK1P1	405203	R9
cg00762623	ENSG00000225537	AC073325.1	474289	R10
cg00797651	ENSG00000123836	PFKFB2	-239966	L10
cg00797651	ENSG00000123843	C4BPB	-220997	L9
cg00797651	ENSG00000275392	AL445493.3	-193504	L8
cg00797651	ENSG00000123838	C4BPA	-176018	L7
cg00797651	ENSG00000226565	AL445493.1	-170709	L6
cg00797651	ENSG00000224462	C4BPAP1	-137080	L5
cg00797651	ENSG00000243636	AL445493.2	-136928	L4
cg00797651	ENSG00000232621	C4BPAP2	-91788	L3
cg00797651	ENSG00000237074	AL596218.1	-11698	L2
cg00797651	ENSG00000196352	CD55	383	L1
cg00797651	ENSG00000117322	CR2	133237	R1
cg00797651	ENSG00000203710	CR1	175154	R2
cg00797651	ENSG00000236911	AL137789.1	230932	R3
cg00797651	ENSG00000197721	CR1L	324120	R4
cg00797651	ENSG00000244703	CD46P1	324241	R5
cg00797651	ENSG00000226289	CDCA4P3	337461	R6
cg00797651	ENSG00000117335	CD46	431064	R7
cg00797651	ENSG00000234219	CDCA4P4	441591	R8
cg00797651	ENSG00000203709	MIR29B2CHG	480525	R9
cg00797651	ENSG00000174059	CD34	559979	R10
cg00809164	ENSG00000159461	AMFR	-191591	L10
cg00809164	ENSG00000167005	NUDT21	-164937	L9
cg00809164	ENSG00000274031	AC092140.2	-150974	L8
cg00809164	ENSG00000087263	OGFOD1	-138036	L7
cg00809164	ENSG00000125124	BBS2	-97049	L6
cg00809164	ENSG00000102891	MT4	-48179	L5
cg00809164	ENSG00000087250	MT3	-26048	L4
cg00809164	ENSG00000125148	MT2A	-7639	L3
cg00809164	ENSG00000260823	AC026461.3	-5761	L2
cg00809164	ENSG00000260549	MT1L	337	L1
cg00809164	ENSG00000169715	MT1E	8336	R1
cg00809164	ENSG00000205364	MT1M	15520	R2
cg00809164	ENSG00000255986	MT1JP	18600	R3
cg00809164	ENSG00000205362	MT1A	21527	R4
cg00809164	ENSG00000205361	MT1DP	26566	R5
cg00809164	ENSG00000205360	MT1CP	31109	R6
cg00809164	ENSG00000259923	AC026461.2	31742	R7
cg00809164	ENSG00000169688	MT1B	34747	R8
cg00809164	ENSG00000198417	MT1F	40592	R9
cg00809164	ENSG00000125144	MT1G	49592	R10
cg00809820	ENSG00000141568	FOXK2	-105974	L10
cg00809820	ENSG00000141580	WDR45B	-102083	L9
cg00809820	ENSG00000279613	AC124283.5	-99979	L8
cg00809820	ENSG00000266107	MIR4525	-82329	L7
cg00809820	ENSG00000141542	RAB40B	-51938	L6
cg00809820	ENSG00000263063	AC024361.2	-34381	L5
cg00809820	ENSG00000141560	FN3KRP	-20308	L4
cg00809820	ENSG00000263321	AC024361.3	-16493	L3
cg00809820	ENSG00000262410	AC024361.1	-4927	L2
cg00809820	ENSG00000167363	FN3K	0	L1
cg00809820	ENSG00000141556	TBCD	1426	R1
cg00809820	ENSG00000263098	AC068014.1	44847	R2
cg00809820	ENSG00000141579	ZNF750	78795	R3
cg00809820	ENSG00000262663	AC087222.1	167643	R4
cg00809820	ENSG00000175711	B3GNTL1	191516	R5
cg00809820	ENSG00000262339	AC130371.1	227886	R6
cg00809820	ENSG00000176845	METRNL	328970	R7
cg00809820	ENSG00000274370	AC130371.2	347738	R8
cg00809820	ENSG00000261888	AC144831.1	353616	R9
cg00809820	ENSG00000279143	AC139099.3	382008	R10
cg00828762	ENSG00000253135	AC103724.2	-247964	L10
cg00828762	ENSG00000271938	AC103724.4	-237461	L9
cg00828762	ENSG00000261449	AC103724.3	-224450	L8
cg00828762	ENSG00000070718	AP3M2	-205540	L7
cg00828762	ENSG00000104368	PLAT	-169489	L6
cg00828762	ENSG00000253408	AC083973.1	-106016	L5
cg00828762	ENSG00000104365	IKBKB	-44560	L4
cg00828762	ENSG00000240395	RPL5P23	-34579	L3
cg00828762	ENSG00000070501	POLB	-5405	L2
cg00828762	ENSG00000104371	DKK4	0	L1
cg00828762	ENSG00000078668	VDAC3	14408	R1
cg00828762	ENSG00000168575	SLC20A2	39259	R2
cg00828762	ENSG00000254131	AC093367.1	107384	R3
cg00828762	ENSG00000254165	AC090739.1	160313	R4
cg00828762	ENSG00000176209	SMIM19	163939	R5
cg00828762	ENSG00000147432	CHRNB3	320160	R6
cg00828762	ENSG00000255101	AC103843.1	328367	R7
cg00828762	ENSG00000255361	AC103843.2	348331	R8
cg00828762	ENSG00000147434	CHRNA6	375404	R9
cg00828762	ENSG00000131931	THAP1	459458	R10
cg00839579	ENSG00000223445	RPL6P21	-1616435	L10
cg00839579	ENSG00000233167	EEF1A1P26	-1495658	L9
cg00839579	ENSG00000226323	AC006150.1	-871250	L8
cg00839579	ENSG00000136267	DGKB	-713038	L7
cg00839579	ENSG00000225816	GTF3AP5	-701741	L6
cg00839579	ENSG00000227489	AC006458.1	-619164	L5
cg00839579	ENSG00000187546	AGMO	-125800	L4
cg00839579	ENSG00000237070	AC005550.2	-5835	L3
cg00839579	ENSG00000106511	MEOX2	-1132	L2
cg00839579	ENSG00000229108	LINC02587	560	L1
cg00839579	ENSG00000225974	AC005550.1	1257	R1
cg00839579	ENSG00000235828	RPL36AP26	13617	R2
cg00839579	ENSG00000229379	AC006041.1	153479	R3
cg00839579	ENSG00000214960	ISPD	399707	R4
cg00839579	ENSG00000224683	RPL36AP29	521127	R5
cg00839579	ENSG00000229688	ISPD-AS1	522670	R6
cg00839579	ENSG00000171243	SOSTDC1	773663	R7
cg00839579	ENSG00000272537	AC005014.3	783366	R8
cg00839579	ENSG00000205858	LRRC72	839062	R9
cg00839579	ENSG00000224280	AC005014.1	895964	R10
cg00877329	ENSG00000166024	R3HCC1L	-991924	L10
cg00877329	ENSG00000230928	AL139241.1	-980246	L9
cg00877329	ENSG00000138131	LOXL4	-968627	L8
cg00877329	ENSG00000119943	PYROXD2	-821639	L7
cg00877329	ENSG00000264610	MIR4685	-805461	L6
cg00877329	ENSG00000107521	HPS1	-789874	L5
cg00877329	ENSG00000274056	MIR6507	-312253	L4
cg00877329	ENSG00000236818	ARL5AP2	-222869	L3
cg00877329	ENSG00000234109	RPL7P36	-188502	L2
cg00877329	ENSG00000172987	HPSE2	-959	L1
cg00877329	ENSG00000119946	CNNM1	92532	R1
cg00877329	ENSG00000120053	GOT1	160046	R2
cg00877329	ENSG00000224934	AL391684.1	194095	R3
cg00877329	ENSG00000257582	LINC01475	289526	R4
cg00877329	ENSG00000228778	AL513542.1	290124	R5
cg00877329	ENSG00000119919	NKX2-3	296118	R6
cg00877329	ENSG00000155287	SLC25A28	373698	R7
cg00877329	ENSG00000260475	AL353719.1	384231	R8
cg00877329	ENSG00000229278	AL133353.1	414771	R9
cg00877329	ENSG00000198018	ENTPD7	422685	R10
cg00887153	ENSG00000167377	ZNF23	-62594	L5
cg00887153	ENSG00000247324	AC010547.1	-59748	L4
cg00887153	ENSG00000261611	AC010547.4	-36378	L3
cg00887153	ENSG00000260520	AC010547.3	-7840	L2
cg00887153	ENSG00000140835	CHST4	0	L1
cg00887153	ENSG00000157429	ZNF19	0	R1
cg00887153	ENSG00000260015	AC010547.2	14142	R2
cg00887153	ENSG00000252339	RNU6-1061P	37738	R3
cg00887153	ENSG00000198650	TAT	39968	R4
cg00887153	ENSG00000260886	TAT-AS1	40097	R5
cg00887153	ENSG00000260593	AC009097.2	98016	R6
cg00887153	ENSG00000140832	MARVELD3	100469	R7
cg00887153	ENSG00000040199	PHLPP2	112143	R8
cg00887153	ENSG00000260185	AC009097.1	129335	R9
cg00887153	ENSG00000199301	RNU6-208P	140399	R10
cg00887153	ENSG00000263666	SNORA70D	172875	R11
cg00887153	ENSG00000261513	AC009097.4	197488	R12
cg00887153	ENSG00000260612	AC009097.3	201283	R13
cg00887153	ENSG00000166747	AP1G1	203308	R14
cg00887153	ENSG00000223224	SNORD71	232710	R15
cg00903242	ENSG00000223587	LINC01986	-171976	L3
cg00903242	ENSG00000224918	AC066595.1	-142131	L2
cg00903242	ENSG00000224318	CHL1-AS2	0	L1
cg00903242	ENSG00000134121	CHL1	283	R1
cg00903242	ENSG00000252017	RNU6-1194P	86209	R2
cg00903242	ENSG00000231660	RPS8P6	112234	R3
cg00903242	ENSG00000234661	CHL1-AS1	166890	R4
cg00903242	ENSG00000224957	LINC01266	339751	R5
cg00903242	ENSG00000238075	RPSAP32	421309	R6
cg00903242	ENSG00000224239	AC090044.1	660644	R7
cg00903242	ENSG00000235158	AC087430.1	811655	R8
cg00903242	ENSG00000244169	RN7SL120P	869100	R9
cg00903242	ENSG00000134115	CNTN6	896178	R10
cg00903242	ENSG00000232563	CRB3P1	1197693	R11
cg00903242	ENSG00000184423	RPL23AP38	1399297	R12
cg00903242	ENSG00000214074	RPL23AP39	1533590	R13
cg00903242	ENSG00000214073	RPL21P17	1709171	R14
cg00903242	ENSG00000225044	AC018814.1	1765901	R15
cg00903242	ENSG00000223040	RN7SKP144	1892453	R16
cg00903242	ENSG00000144619	CNTN4	1902333	R17
cg00925717	ENSG00000260973	AC009021.2	-689630	L10
cg00925717	ENSG00000260905	AC009021.1	-688343	L9
cg00925717	ENSG00000122254	HS3ST2	-385488	L8
cg00925717	ENSG00000261090	AC127459.2	-278215	L7
cg00925717	ENSG00000280400	AC127459.3	-239594	L6
cg00925717	ENSG00000260566	AC127459.1	-237653	L5
cg00925717	ENSG00000103404	USP31	-152556	L4
cg00925717	ENSG00000260741	AC099482.1	-88722	L3
cg00925717	ENSG00000166828	SCNN1G	-84943	L2
cg00925717	ENSG00000168447	SCNN1B	0	L1
cg00925717	ENSG00000168434	COG7	86664	R1
cg00925717	ENSG00000280039	RN7SKP23	110551	R2
cg00925717	ENSG00000259782	AC008915.1	144617	R3
cg00925717	ENSG00000260136	AC008915.2	150929	R4
cg00925717	ENSG00000103365	GGA2	161713	R5
cg00925717	ENSG00000261528	AC002400.1	199076	R6
cg00925717	ENSG00000103356	EARS2	220185	R7
cg00925717	ENSG00000260247	SUB1P4	235232	R8
cg00925717	ENSG00000103353	UBFD1	255892	R9
cg00925717	ENSG00000260751	AC008870.2	266844	R10
cg00930194	ENSG00000249109	AC140125.2	-202200	L10
cg00930194	ENSG00000248943	AC140125.1	-193252	L9
cg00930194	ENSG00000214351	OR1X5P	-158950	L8
cg00930194	ENSG00000249186	AC140125.3	-125402	L7
cg00930194	ENSG00000170089	AC106795.1	-45864	L6
cg00930194	ENSG00000249684	AC106795.2	-32636	L5
cg00930194	ENSG00000280207	AC106795.5	-29139	L4
cg00930194	ENSG00000249129	SUDS3P1	-24315	L3
cg00930194	ENSG00000250101	AC106795.3	-13542	L2
cg00930194	ENSG00000175325	PROP1	-354	L1
cg00930194	ENSG00000204677	FAM153C	9749	R1
cg00930194	ENSG00000218227	AC136632.1	59005	R2
cg00930194	ENSG00000145911	N4BP3	116933	R3
cg00930194	ENSG00000145916	RMND5B	134397	R4
cg00930194	ENSG00000145912	NHP2	152861	R5
cg00930194	ENSG00000251211	AC136632.2	169103	R6
cg00930194	ENSG00000244234	GMCL2	187904	R7
cg00930194	ENSG00000197451	HNRNPAB	207934	R8
cg00930194	ENSG00000175309	PHYKPL	211872	R9
cg00930194	ENSG00000050767	COL23A1	241019	R10
cg00937742	ENSG00000018607	ZNF806	-352989	L10
cg00937742	ENSG00000272769	AC097532.2	-324428	L9
cg00937742	ENSG00000230992	FAM201B	-318407	L8
cg00937742	ENSG00000252705	RNU6-175P	-264867	L7
cg00937742	ENSG00000232349	YBX1P7	-182637	L6
cg00937742	ENSG00000200718	RN7SKP103	-147789	L5
cg00937742	ENSG00000183840	GPR39	-25143	L4
cg00937742	ENSG00000230065	AC010974.1	-4735	L3
cg00937742	ENSG00000150551	LYPD1	-146	L2
cg00937742	ENSG00000176771	NCKAP5	60	L1
cg00937742	ENSG00000228721	AC016909.1	239368	R1
cg00937742	ENSG00000233729	NCKAP5-AS1	243829	R2
cg00937742	ENSG00000279512	AC011755.1	445276	R3
cg00937742	ENSG00000226953	NCKAP5-AS2	593240	R4
cg00937742	ENSG00000252688	RNU6-579P	662101	R5
cg00937742	ENSG00000222068	RN7SKP154	719381	R6
cg00937742	ENSG00000232474	NCKAP5-IT1	759938	R7
cg00937742	ENSG00000223430	AC011243.1	882587	R8
cg00937742	ENSG00000200708	RN7SKP93	924363	R9
cg00937742	ENSG00000152127	MGAT5	1448255	R10
cg00953154	ENSG00000196262	PPIA	-161456	L10
cg00953154	ENSG00000105968	H2AFV	-137937	L9
cg00953154	ENSG00000234183	LINC01952	-136452	L8
cg00953154	ENSG00000146676	PURB	-100539	L7
cg00953154	ENSG00000272768	AC004854.2	-99627	L6
cg00953154	ENSG00000230160	AC004854.1	-65691	L5
cg00953154	ENSG00000260997	AC004847.1	-25111	L4
cg00953154	ENSG00000136286	MYO1G	-6932	L3
cg00953154	ENSG00000277184	SNORA9	-510	L2
cg00953154	ENSG00000232956	SNHG15	0	L1
cg00953154	ENSG00000136280	CCM2	13452	R1
cg00953154	ENSG00000136274	NACAD	94414	R2
cg00953154	ENSG00000136270	TBRG4	114077	R3
cg00953154	ENSG00000206838	SNORA5A	118326	R4
cg00953154	ENSG00000201772	SNORA5C	118883	R5
cg00953154	ENSG00000200656	SNORA5B	119945	R6
cg00953154	ENSG00000122679	RAMP3	171768	R7
cg00953154	ENSG00000275295	AC073968.1	317597	R8
cg00953154	ENSG00000234359	ELK1P1	405603	R9
cg00953154	ENSG00000225537	AC073325.1	474689	R10
cg00955780	ENSG00000255977	AC006927.1	-265933	L10
cg00955780	ENSG00000111701	APOBEC1	-207356	L9
cg00955780	ENSG00000184344	GDF3	-177489	L8
cg00955780	ENSG00000187569	DPPA3	-155705	L7
cg00955780	ENSG00000198178	CLEC4C	-121659	L6
cg00955780	ENSG00000205857	NANOGNB	-99143	L5
cg00955780	ENSG00000111704	NANOG	-74118	L4
cg00955780	ENSG00000241828	AC006517.1	-12500	L3
cg00955780	ENSG00000255885	AC124891.1	-1894	L2
cg00955780	ENSG00000173262	SLC2A14	0	L1
cg00955780	ENSG00000176654	NANOGP1	17534	R1
cg00955780	ENSG00000255356	AC007536.1	23341	R2
cg00955780	ENSG00000059804	SLC2A3	45963	R3
cg00955780	ENSG00000240739	AC006511.1	121503	R4
cg00955780	ENSG00000255964	HSPD1P12	141757	R5
cg00955780	ENSG00000255581	AC006511.2	143934	R6
cg00955780	ENSG00000065970	FOXJ2	159449	R7
cg00955780	ENSG00000171860	C3AR1	185035	R8
cg00955780	ENSG00000089818	NECAP1	203672	R9
cg00955780	ENSG00000279865	AC006511.3	207114	R10
cg00960700	ENSG00000141568	FOXK2	-106611	L10
cg00960700	ENSG00000141580	WDR45B	-102720	L9
cg00960700	ENSG00000279613	AC124283.5	-100616	L8
cg00960700	ENSG00000266107	MIR4525	-82966	L7
cg00960700	ENSG00000141542	RAB40B	-52575	L6
cg00960700	ENSG00000263063	AC024361.2	-35018	L5
cg00960700	ENSG00000141560	FN3KRP	-20945	L4
cg00960700	ENSG00000263321	AC024361.3	-17130	L3
cg00960700	ENSG00000262410	AC024361.1	-5564	L2
cg00960700	ENSG00000167363	FN3K	-77	L1
cg00960700	ENSG00000141556	TBCD	789	R1
cg00960700	ENSG00000263098	AC068014.1	44210	R2
cg00960700	ENSG00000141579	ZNF750	78158	R3
cg00960700	ENSG00000262663	AC087222.1	167006	R4
cg00960700	ENSG00000175711	B3GNTL1	190879	R5
cg00960700	ENSG00000262339	AC130371.1	227249	R6
cg00960700	ENSG00000176845	METRNL	328333	R7
cg00960700	ENSG00000274370	AC130371.2	347101	R8
cg00960700	ENSG00000261888	AC144831.1	352979	R9
cg00960700	ENSG00000279143	AC139099.3	381371	R10
cg00962755	ENSG00000116857	TMEM9	-298298	L10
cg00962755	ENSG00000229821	AC103925.1	-246749	L9
cg00962755	ENSG00000163395	IGFN1	-240920	L8
cg00962755	ENSG00000081277	PKP1	-136879	L7
cg00962755	ENSG00000118194	TNNT2	-92110	L6
cg00962755	ENSG00000159166	LAD1	-69957	L5
cg00962755	ENSG00000227048	AC096677.3	-40511	L4
cg00962755	ENSG00000159173	TNNI1	-40006	L3
cg00962755	ENSG00000224818	AC096677.2	-4726	L2
cg00962755	ENSG00000174307	PHLDA3	-635	L1
cg00962755	ENSG00000159176	CSRP1	13655	R1
cg00962755	ENSG00000224536	AC096677.1	37366	R2
cg00962755	ENSG00000223396	RPS10P7	48828	R3
cg00962755	ENSG00000134369	NAV1	153010	R4
cg00962755	ENSG00000236390	AC092800.1	203230	R5
cg00962755	ENSG00000231871	IPO9-AS1	218384	R6
cg00962755	ENSG00000264802	MIR5191	249633	R7
cg00962755	ENSG00000235121	AL645504.1	253419	R8
cg00962755	ENSG00000200942	RNU6-501P	263531	R9
cg00962755	ENSG00000221028	MIR1231	338736	R10
cg00965469	ENSG00000204469	PRRC2A	-43920	L10
cg00965469	ENSG00000204463	BAG6	-28986	L9
cg00965469	ENSG00000204444	APOM	-23481	L8
cg00965469	ENSG00000227198	C6orf47-AS1	-20970	L7
cg00965469	ENSG00000204439	C6orf47	-20919	L6
cg00965469	ENSG00000204438	GPANK1	-15408	L5
cg00965469	ENSG00000204435	CSNK2B	-11348	L4
cg00965469	ENSG00000263020	AL662899.2	-8145	L3
cg00965469	ENSG00000240053	LY6G5B	-7915	L2
cg00965469	ENSG00000204428	LY6G5C	0	L1
cg00965469	ENSG00000204427	ABHD16A	5261	R1
cg00965469	ENSG00000204422	AL662899.1	5268	R2
cg00965469	ENSG00000266776	MIR4646	19335	R3
cg00965469	ENSG00000204424	LY6G6F	25191	R4
cg00965469	ENSG00000250641	LY6G6F-LY6G6D	25210	R5
cg00965469	ENSG00000255552	LY6G6E	30077	R6
cg00965469	ENSG00000244355	LY6G6D	33662	R7
cg00965469	ENSG00000204420	MPIG6B	36900	R8
cg00965469	ENSG00000204421	LY6G6C	36954	R9
cg00965469	ENSG00000213722	DDAH2	45344	R10
cg00965748	ENSG00000223864	NPM1P19	-1712172	L10
cg00965748	ENSG00000101452	DHX35	-1650871	L9
cg00965748	ENSG00000230324	LINC01734	-1465846	L8
cg00965748	ENSG00000224357	ATG3P1	-1360670	L7
cg00965748	ENSG00000229976	AL118523.1	-877365	L6
cg00965748	ENSG00000234878	HSPE1P1	-757355	L5
cg00965748	ENSG00000237767	LINC01370	-682065	L4
cg00965748	ENSG00000233415	AL133419.1	-646705	L3
cg00965748	ENSG00000223410	AL009050.1	-564237	L2
cg00965748	ENSG00000204103	MAFB	-1358	L1
cg00965748	ENSG00000229771	AL035665.1	5902	R1
cg00965748	ENSG00000238908	RNA5SP484	163522	R2
cg00965748	ENSG00000222612	RNU2-52P	333608	R3
cg00965748	ENSG00000198900	TOP1	338225	R4
cg00965748	ENSG00000226648	PLCG1-AS1	407732	R5
cg00965748	ENSG00000124181	PLCG1	446363	R6
cg00965748	ENSG00000276169	MIR6871	478426	R7
cg00965748	ENSG00000174306	ZHX3	487851	R8
cg00965748	ENSG00000272407	AL022394.1	506050	R9
cg00965748	ENSG00000242748	RPL23AP81	506094	R10
cg00970313	ENSG00000238540	RNU7-93P	-251434	L10
cg00970313	ENSG00000229415	SFTA3	-142879	L9
cg00970313	ENSG00000257520	SFTA3	-137187	L8
cg00970313	ENSG00000136352	NKX2-1	-135559	L7
cg00970313	ENSG00000253563	NKX2-1-AS1	-133692	L6
cg00970313	ENSG00000258467	PHKBP2	-122170	L5
cg00970313	ENSG00000243730	RPL29P3	-78703	L4
cg00970313	ENSG00000136327	NKX2-8	-74101	L3
cg00970313	ENSG00000201395	RN7SKP257	-62561	L2
cg00970313	ENSG00000258661	AL079303.1	0	L1
cg00970313	ENSG00000198807	PAX9	857	R1
cg00970313	ENSG00000183032	SLC25A21	21720	R2
cg00970313	ENSG00000258690	AL162464.2	131933	R3
cg00970313	ENSG00000258601	AL162464.1	152160	R4
cg00970313	ENSG00000266327	MIR4503	295598	R5
cg00970313	ENSG00000258827	AL079304.1	440351	R6
cg00970313	ENSG00000258708	SLC25A21-AS1	515177	R7
cg00970313	ENSG00000252746	RNU6-273P	530508	R8
cg00970313	ENSG00000151338	MIPOL1	541202	R9
cg00970313	ENSG00000207046	RNU6-886P	777758	R10
cg00982984	ENSG00000140279	DUOX2	-86987	L9
cg00982984	ENSG00000140274	DUOXA2	-82910	L8
cg00982984	ENSG00000140254	DUOXA1	-71393	L7
cg00982984	ENSG00000137857	DUOX1	-35755	L6
cg00982984	ENSG00000259539	AC051619.6	-33805	L5
cg00982984	ENSG00000259932	AC051619.7	-2192	L4
cg00982984	ENSG00000259519	AC051619.4	-1373	L3
cg00982984	ENSG00000260035	AC051619.8	-699	L2
cg00982984	ENSG00000138606	SHF	-156	L1
cg00982984	ENSG00000279014	AC051619.9	13114	R1
cg00982984	ENSG00000259338	AC051619.2	14213	R2
cg00982984	ENSG00000259520	AC051619.5	50246	R3
cg00982984	ENSG00000137860	SLC28A2	50900	R4
cg00982984	ENSG00000235390	AC051619.1	119743	R5
cg00982984	ENSG00000259433	AC051619.3	128875	R6
cg00982984	ENSG00000238941	RNU6-953P	153445	R7
cg00982984	ENSG00000171766	GATM	159790	R8
cg00982984	ENSG00000275672	AC025580.3	177366	R9
cg00982984	ENSG00000171763	SPATA5L1	201002	R10
cg00982984	ENSG00000166920	C15orf48	229195	R11
cg00983904	ENSG00000139190	VAMP1	-85134	L10
cg00983904	ENSG00000256913	AC005840.3	-75914	L9
cg00983904	ENSG00000111639	MRPL51	-62280	L8
cg00983904	ENSG00000239002	SCARNA10	-45570	L7
cg00983904	ENSG00000010292	NCAPD2	-24166	L6
cg00983904	ENSG00000255966	AC006064.3	-22623	L5
cg00983904	ENSG00000269968	AC006064.4	-17751	L4
cg00983904	ENSG00000111640	GAPDH	-17747	L3
cg00983904	ENSG00000245667	AC006064.1	-11190	L2
cg00983904	ENSG00000010295	IFFO1	-38	L1
cg00983904	ENSG00000111641	NOP2	739	R1
cg00983904	ENSG00000111642	CHD4	13958	R2
cg00983904	ENSG00000247853	AC006064.2	22498	R3
cg00983904	ENSG00000184574	LPAR5	62711	R4
cg00983904	ENSG00000111644	ACRBP	81951	R5
cg00983904	ENSG00000111653	ING4	94177	R6
cg00983904	ENSG00000219410	AC125494.1	107136	R7
cg00983904	ENSG00000126746	ZNF384	110353	R8
cg00983904	ENSG00000139200	PIANP	137668	R9
cg00983904	ENSG00000252186	RNU6-781P	153328	R10
cg00995520	ENSG00000134248	LAMTOR5	-267717	L10
cg00995520	ENSG00000224699	LAMTOR5-AS1	-231842	L9
cg00995520	ENSG00000270380	AL358215.1	-218305	L8
cg00995520	ENSG00000143125	PROK1	-218301	L7
cg00995520	ENSG00000235407	CYMP-AS1	-185401	L6
cg00995520	ENSG00000240194	CYMP	-184382	L5
cg00995520	ENSG00000143105	KCNA10	-156484	L4
cg00995520	ENSG00000177301	KCNA2	-44185	L3
cg00995520	ENSG00000259834	AL365361.1	-18619	L2
cg00995520	ENSG00000177272	KCNA3	-719	L1
cg00995520	ENSG00000237415	NRBF2P3	172415	R1
cg00995520	ENSG00000232791	OR11I1P	178277	R2
cg00995520	ENSG00000143119	CD53	195526	R3
cg00995520	ENSG00000261654	AL360270.2	260707	R4
cg00995520	ENSG00000232811	AL360270.1	267805	R5
cg00995520	ENSG00000121931	LRIF1	271528	R6
cg00995520	ENSG00000273010	AL360270.3	287640	R7
cg00995520	ENSG00000225672	CCNT2P1	332038	R8
cg00995520	ENSG00000252760	RNA5SP54	366172	R9
cg00995520	ENSG00000156171	DRAM2	441671	R10
cg01006802	ENSG00000205913	SRRM2-AS1	-90164	L10
cg01006802	ENSG00000167978	SRRM2	-70226	L9
cg01006802	ENSG00000103363	ELOB	-65467	L8
cg01006802	ENSG00000276791	AC092117.1	-62196	L7
cg01006802	ENSG00000103355	PRSS33	-54816	L6
cg01006802	ENSG00000215148	PRSS41	-37462	L5
cg01006802	ENSG00000262154	EIF1P4	-19771	L4
cg01006802	ENSG00000007038	PRSS21	-16460	L3
cg01006802	ENSG00000162078	ZG16B	-3179	L2
cg01006802	ENSG00000172460	PRSS30P	-20	L1
cg01006802	ENSG00000005001	PRSS22	9963	R1
cg01006802	ENSG00000263325	AC003965.2	15131	R2
cg01006802	ENSG00000263280	AC003965.1	23581	R3
cg01006802	ENSG00000162076	FLYWCH2	40446	R4
cg01006802	ENSG00000059122	FLYWCH1	69170	R5
cg01006802	ENSG00000262959	RPL23AP86	79895	R6
cg01006802	ENSG00000262482	AC004034.1	96947	R7
cg01006802	ENSG00000131650	KREMEN2	121449	R8
cg01006802	ENSG00000127564	PKMYT1	125257	R9
cg01006802	ENSG00000162073	PAQR4	126478	R10
cg01014615	ENSG00000128709	HOXD9	-37955	L6
cg01014615	ENSG00000175879	HOXD8	-30197	L5
cg01014615	ENSG00000237380	HOXD-AS2	-25794	L4
cg01014615	ENSG00000207744	MIR10B	-12480	L3
cg01014615	ENSG00000170166	HOXD4	-9666	L2
cg01014615	ENSG00000278500	AC009336.2	0	L1
cg01014615	ENSG00000128652	HOXD3	0	R1
cg01014615	ENSG00000224189	HAGLR	1156	R2
cg01014615	ENSG00000272729	AC009336.1	1269	R3
cg01014615	ENSG00000226363	HAGLROS	14822	R4
cg01014615	ENSG00000128645	HOXD1	25773	R5
cg01014615	ENSG00000279160	AC009336.3	27024	R6
cg01014615	ENSG00000218175	AC016739.1	38013	R7
cg01014615	ENSG00000230384	RPSAP25	79216	R8
cg01014615	ENSG00000128654	MTX2	106500	R9
cg01014615	ENSG00000237260	PPIAP67	175742	R10
cg01014615	ENSG00000229434	AC017048.1	343350	R11
cg01014615	ENSG00000236231	AC017048.2	361984	R12
cg01014615	ENSG00000272551	AC017048.3	448542	R13
cg01014615	ENSG00000163364	LINC01116	466694	R14
cg01033299	ENSG00000257808	AC073573.1	-46230	L4
cg01033299	ENSG00000139631	CSAD	-26321	L3
cg01033299	ENSG00000139651	ZNF740	-12088	L2
cg01033299	ENSG00000139626	ITGB7	0	L1
cg01033299	ENSG00000172819	RARG	3334	R1
cg01033299	ENSG00000182544	MFSD5	44018	R2
cg01033299	ENSG00000135476	ESPL1	61066	R3
cg01033299	ENSG00000123349	PFDN5	88058	R4
cg01033299	ENSG00000257605	AC073611.2	91422	R5
cg01033299	ENSG00000139637	C12orf10	92462	R6
cg01033299	ENSG00000094914	AAAS	100224	R7
cg01033299	ENSG00000170374	AC073611.1	119342	R8
cg01033299	ENSG00000185591	SP1	172943	R9
cg01033299	ENSG00000135409	AMHR2	216622	R10
cg01033299	ENSG00000205352	PRR13	234445	R11
cg01033299	ENSG00000257379	AC023509.1	234508	R12
cg01033299	ENSG00000197111	PCBP2	244869	R13
cg01033299	ENSG00000139625	MAP3K12	272436	R14
cg01033299	ENSG00000270175	AC023509.3	292929	R15
cg01033299	ENSG00000139546	TARBP2	293688	R16
cg01034396	ENSG00000133101	CCNA1	-477794	L10
cg01034396	ENSG00000223383	HIST1H2APS6	-430223	L9
cg01034396	ENSG00000180440	SERTM1	-222825	L8
cg01034396	ENSG00000235306	GAPDHP34	-179801	L7
cg01034396	ENSG00000223543	TCEAL4P1	-178199	L6
cg01034396	ENSG00000215486	ARL2BPP3	-125614	L5
cg01034396	ENSG00000271337	NDE1P2	-115362	L4
cg01034396	ENSG00000133111	RFXAP	-91560	L3
cg01034396	ENSG00000236711	SMAD9-IT1	-70618	L2
cg01034396	ENSG00000120693	SMAD9	0	L1
cg01034396	ENSG00000228825	LAMTOR3P1	1872	R1
cg01034396	ENSG00000232378	RPL29P28	5771	R2
cg01034396	ENSG00000226161	EIF4A1P5	17733	R3
cg01034396	ENSG00000120697	ALG5	29071	R4
cg01034396	ENSG00000120699	EXOSC8	78149	R5
cg01034396	ENSG00000102710	SUPT20H	88645	R6
cg01034396	ENSG00000180138	CSNK1A1L	182592	R7
cg01034396	ENSG00000274549	AL356274.1	218509	R8
cg01034396	ENSG00000279511	AL356274.2	222300	R9
cg01034396	ENSG00000202395	RN7SKP1	245685	R10
cg01055562	ENSG00000225984	HMGB1P26	-936077	L10
cg01055562	ENSG00000227043	LINC01682	-749930	L9
cg01055562	ENSG00000228058	LINC01736	-634776	L8
cg01055562	ENSG00000227006	AL136988.2	-373455	L7
cg01055562	ENSG00000224407	AL136988.1	-360045	L6
cg01055562	ENSG00000143641	GALNT2	-359816	L5
cg01055562	ENSG00000177614	PGBD5	-215606	L4
cg01055562	ENSG00000232964	LINC01737	-46355	L3
cg01055562	ENSG00000235817	AL158214.1	-29526	L2
cg01055562	ENSG00000135775	COG2	540	L1
cg01055562	ENSG00000135744	AGT	60582	R1
cg01055562	ENSG00000244137	AL512328.1	68757	R2
cg01055562	ENSG00000135773	CAPN9	105443	R3
cg01055562	ENSG00000202063	RNA5SP79	178309	R4
cg01055562	ENSG00000225656	AL118511.2	181700	R5
cg01055562	ENSG00000119280	C1orf198	195178	R6
cg01055562	ENSG00000223393	AL118511.1	232905	R7
cg01055562	ENSG00000240502	RN7SL837P	252200	R8
cg01055562	ENSG00000143643	TTC13	264302	R9
[truncated: 46,065 more rows]

## Sheet: S7
Probe	GeneID	Symbol	Distance	Sides	Raw.p	FDR
cg11455444	ENSG00000163083	INHBB	-114567	L2	2.79158e-16	3.21423e-12
cg08096786	ENSG00000159618	ADGRG5	5454	R1	9.16537e-16	5.2765e-12
cg25369015	ENSG00000171608	PIK3CD	112533	R3	1.61523e-14	6.19925e-11
cg25237894	ENSG00000168918	INPP5D	190560	R4	5.31687e-14	9.8333e-11
cg06523224	ENSG00000169594	BNC1	-416	L2	1.02484e-13	9.8333e-11
cg07016258	ENSG00000169594	BNC1	-462	L2	1.02484e-13	9.8333e-11
cg16049391	ENSG00000169594	BNC1	-928	L2	1.02484e-13	9.8333e-11
cg16254374	ENSG00000169594	BNC1	-683	L2	1.02484e-13	9.8333e-11
cg17124224	ENSG00000169594	BNC1	-413	L2	1.02484e-13	9.8333e-11
cg20941110	ENSG00000169594	BNC1	-352	L2	1.02484e-13	9.8333e-11
cg26429925	ENSG00000169594	BNC1	-308	L2	1.02484e-13	9.8333e-11
cg26654798	ENSG00000169594	BNC1	-397	L2	1.02484e-13	9.8333e-11
cg08018825	ENSG00000091490	SEL1L3	0	L1	1.11642e-13	9.88804e-11
cg15832662	ENSG00000168004	HRASLS5	-189770	L10	1.22871e-13	1.01053e-10
cg07537443	ENSG00000279036	AC015656.1	0	L1	1.35647e-13	1.04123e-10
cg26955383	ENSG00000107954	NEURL1	35074	R3	2.4734e-13	1.49801e-10
cg11911305	ENSG00000130203	APOE	-16273	L4	2.63463e-13	1.49801e-10
cg15321211	ENSG00000198915	RASGEF1A	-143147	L5	3.8828e-13	1.49801e-10
cg05850327	ENSG00000121743	GJA3	-33044	L5	3.90311e-13	1.49801e-10
cg09195389	ENSG00000121743	GJA3	-32776	L5	3.90311e-13	1.49801e-10
cg10939579	ENSG00000121743	GJA3	-33117	L5	3.90311e-13	1.49801e-10
cg13528344	ENSG00000121743	GJA3	-32946	L5	3.90311e-13	1.49801e-10
cg18255595	ENSG00000121743	GJA3	-679	L1	3.90311e-13	1.49801e-10
cg21115608	ENSG00000121743	GJA3	-668	L1	3.90311e-13	1.49801e-10
cg21776794	ENSG00000121743	GJA3	-71554	L6	3.90311e-13	1.49801e-10
cg22900415	ENSG00000121743	GJA3	-883	L1	3.90311e-13	1.49801e-10
cg23927156	ENSG00000121743	GJA3	-71621	L6	3.90311e-13	1.49801e-10
cg26717009	ENSG00000121743	GJA3	-775	L1	3.90311e-13	1.49801e-10
cg26883974	ENSG00000121743	GJA3	-33331	L5	3.90311e-13	1.49801e-10
cg27326226	ENSG00000121743	GJA3	-32586	L4	3.90311e-13	1.49801e-10
cg01268824	ENSG00000180532	ZSCAN4	-30297	L3	5.87912e-13	2.05128e-10
cg26465391	ENSG00000180532	ZSCAN4	-30252	L3	5.87912e-13	2.05128e-10
cg27324426	ENSG00000180532	ZSCAN4	-30316	L3	5.87912e-13	2.05128e-10
cg06477663	ENSG00000102445	RUBCNL	158718	R5	6.46182e-13	2.12575e-10
cg27021512	ENSG00000102445	RUBCNL	-359309	L9	6.46182e-13	2.12575e-10
cg11911305	ENSG00000214855	APOC1P1	1135	L1	7.26219e-13	2.32269e-10
cg07537443	ENSG00000064300	NGFR	521	R1	8.19342e-13	2.5497e-10
cg19906926	ENSG00000121895	TMEM156	-11273	L2	9.96078e-13	3.01812e-10
cg05274323	ENSG00000168824	NSG1	0	L1	1.10361e-12	3.17674e-10
cg15092343	ENSG00000168824	NSG1	-439275	L8	1.10361e-12	3.17674e-10
cg12024969	ENSG00000125735	TNFSF14	-97422	L7	2.1168e-12	5.53929e-10
cg14794041	ENSG00000125735	TNFSF14	-97559	L7	2.1168e-12	5.53929e-10
cg26456997	ENSG00000125735	TNFSF14	179093	R9	2.1168e-12	5.53929e-10
cg26597727	ENSG00000125735	TNFSF14	179200	R9	2.1168e-12	5.53929e-10
cg02510853	ENSG00000184697	CLDN6	33004	R6	2.51313e-12	6.21892e-10
cg15720535	ENSG00000267206	LCN6	55882	R6	2.51314e-12	6.21892e-10
cg13531460	ENSG00000135898	GPR55	0	L1	2.53856e-12	6.21892e-10
cg27110277	ENSG00000078579	FGF20	-266	L1	2.68285e-12	6.43549e-10
cg20340508	ENSG00000159110	IFNAR2	159828	R6	3.01204e-12	6.93613e-10
cg27237300	ENSG00000159110	IFNAR2	159913	R6	3.01204e-12	6.93613e-10
cg23089840	ENSG00000142185	TRPM2	-11921	L2	3.23124e-12	7.29499e-10
cg14301048	ENSG00000221963	APOL6	1421	L1	3.3973e-12	7.38047e-10
cg17347063	ENSG00000221963	APOL6	1470	L1	3.3973e-12	7.38047e-10
cg01681881	ENSG00000166793	YPEL4	5137	R2	3.90805e-12	8.03523e-10
cg03773647	ENSG00000166793	YPEL4	-531	L2	3.90805e-12	8.03523e-10
cg22705929	ENSG00000166793	YPEL4	-556	L2	3.90805e-12	8.03523e-10
cg18366919	ENSG00000105131	EPHX3	-117	L1	5.8764e-12	1.16169e-09
cg20340508	ENSG00000223799	IL10RB-DT	193800	R7	5.99398e-12	1.16169e-09
cg27237300	ENSG00000223799	IL10RB-DT	193885	R7	5.99398e-12	1.16169e-09
cg11911305	ENSG00000130208	APOC1	-6317	L2	6.05363e-12	1.16169e-09
cg13470069	ENSG00000177469	CAVIN1	246898	R11	6.29811e-12	1.18879e-09
cg02487233	ENSG00000196776	CD47	0	L1	6.95239e-12	1.29113e-09
cg25399743	ENSG00000120885	CLU	106255	R2	8.46684e-12	1.54742e-09
cg15323528	ENSG00000279406	AL359183.1	-30295	L3	1.31528e-11	2.32986e-09
cg24331301	ENSG00000279406	AL359183.1	-30245	L3	1.31528e-11	2.32986e-09
cg25399743	ENSG00000168077	SCARA3	143206	R3	1.42181e-11	2.48041e-09
cg00142670	ENSG00000172426	RSPH9	134276	R9	2.01538e-11	3.13582e-09
cg00424690	ENSG00000172426	RSPH9	134317	R9	2.01538e-11	3.13582e-09
cg03203274	ENSG00000172426	RSPH9	134315	R9	2.01538e-11	3.13582e-09
cg11034626	ENSG00000172426	RSPH9	15	L1	2.01538e-11	3.13582e-09
cg15323528	ENSG00000107738	VSIR	350884	R3	2.01538e-11	3.13582e-09
cg19274606	ENSG00000172426	RSPH9	-327914	L8	2.01538e-11	3.13582e-09
cg20582800	ENSG00000172426	RSPH9	7	L1	2.01538e-11	3.13582e-09
cg24331301	ENSG00000107738	VSIR	350934	R3	2.01538e-11	3.13582e-09
cg02344926	ENSG00000109107	ALDOC	-131	L2	2.49111e-11	3.67726e-09
cg13990559	ENSG00000109107	ALDOC	-183	L2	2.49111e-11	3.67726e-09
cg14668747	ENSG00000109107	ALDOC	-86	L2	2.49111e-11	3.67726e-09
cg27183188	ENSG00000109107	ALDOC	-154	L2	2.49111e-11	3.67726e-09
cg07594531	ENSG00000189433	GJB4	13	R1	2.55101e-11	3.71802e-09
cg03997139	ENSG00000162976	PQLC3	-166555	L4	2.96062e-11	4.20847e-09
cg13266327	ENSG00000162976	PQLC3	-166564	L4	2.96062e-11	4.20847e-09
cg13298841	ENSG00000164543	STK17A	470334	R9	3.97988e-11	5.58833e-09
cg00065048	ENSG00000000938	FGR	-340	L1	4.37662e-11	5.91547e-09
cg08148891	ENSG00000133794	ARNTL	267888	R4	4.37662e-11	5.91547e-09
cg13448978	ENSG00000000938	FGR	-99	L1	4.37662e-11	5.91547e-09
cg00338002	ENSG00000130775	THEMIS2	239	L1	4.41836e-11	5.91547e-09
cg00499822	ENSG00000229116	AL137026.1	-92393	L3	4.76486e-11	6.12918e-09
cg15615793	ENSG00000106100	NOD1	-204242	L10	4.85774e-11	6.12918e-09
cg12024969	ENSG00000125730	C3	-37448	L5	4.90396e-11	6.12918e-09
cg14794041	ENSG00000125730	C3	-37585	L5	4.90396e-11	6.12918e-09
cg26456997	ENSG00000125730	C3	195544	R10	4.90396e-11	6.12918e-09
cg26597727	ENSG00000125730	C3	195651	R10	4.90396e-11	6.12918e-09
cg13531460	ENSG00000135914	HTR2B	182130	R7	4.95061e-11	6.12918e-09
cg11911305	ENSG00000142273	CBLC	-125014	L9	5.38852e-11	6.52055e-09
cg00402172	ENSG00000167261	DPEP2	-84264	L7	5.49325e-11	6.52055e-09
cg04202511	ENSG00000167261	DPEP2	-83501	L7	5.49325e-11	6.52055e-09
cg05226168	ENSG00000167261	DPEP2	-83951	L7	5.49325e-11	6.52055e-09
cg12807794	ENSG00000101282	RSPO4	348009	R8	5.75874e-11	6.69758e-09
cg25984671	ENSG00000101282	RSPO4	348011	R8	5.75874e-11	6.69758e-09
cg15579587	ENSG00000132329	RAMP1	167473	R2	7.92744e-11	9.12765e-09
cg24337786	ENSG00000104814	MAP4K1	0	L1	8.4642e-11	9.64918e-09
cg07219769	ENSG00000100079	LGALS2	-92831	L7	8.78669e-11	9.82233e-09
cg18072282	ENSG00000100079	LGALS2	0	L1	8.78669e-11	9.82233e-09
cg10011232	ENSG00000006016	CRLF1	28079	R5	1.07868e-10	1.1717e-08
cg19907305	ENSG00000006016	CRLF1	-183566	L6	1.07868e-10	1.1717e-08
cg22038059	ENSG00000006016	CRLF1	0	L1	1.07868e-10	1.1717e-08
cg10074727	ENSG00000111859	NEDD9	300424	R10	1.14055e-10	1.18309e-08
cg14000361	ENSG00000111859	NEDD9	301193	R10	1.14055e-10	1.18309e-08
cg15244049	ENSG00000111859	NEDD9	300153	R10	1.14055e-10	1.18309e-08
cg24329557	ENSG00000111859	NEDD9	301203	R10	1.14055e-10	1.18309e-08
cg24724428	ENSG00000111859	NEDD9	138641	R5	1.14055e-10	1.18309e-08
cg07652237	ENSG00000229214	LINC00242	63393	R6	1.37918e-10	1.41785e-08
cg07362537	ENSG00000235863	B3GALT4	4087	R1	1.51965e-10	1.54843e-08
cg07537443	ENSG00000249906	AC006487.1	10885	R2	1.63805e-10	1.65443e-08
cg13607226	ENSG00000148175	STOM	-130115	L4	1.66636e-10	1.66839e-08
cg14768087	ENSG00000188001	TPRG1	0	L1	1.82686e-10	1.75443e-08
cg23060272	ENSG00000188001	TPRG1	794137	R6	1.82686e-10	1.75443e-08
cg00716083	ENSG00000121807	CCR2	-104135	L5	1.84372e-10	1.75443e-08
cg03933131	ENSG00000121807	CCR2	-104064	L5	1.84372e-10	1.75443e-08
cg17527798	ENSG00000121807	CCR2	-103985	L5	1.84372e-10	1.75443e-08
cg27314002	ENSG00000121807	CCR2	-104100	L5	1.84372e-10	1.75443e-08
cg02802590	ENSG00000188886	ASTL	-186374	L10	1.96542e-10	1.82499e-08
cg17932631	ENSG00000188886	ASTL	-186686	L10	1.96542e-10	1.82499e-08
cg24161793	ENSG00000188886	ASTL	-186587	L10	1.96542e-10	1.82499e-08
cg15999165	ENSG00000145730	PAM	0	L1	2.07718e-10	1.91333e-08
cg21215899	ENSG00000064692	SNCAIP	232622	R6	2.11557e-10	1.93322e-08
cg00284153	ENSG00000148803	FUOM	-183	L1	2.25546e-10	2.02885e-08
cg21345949	ENSG00000148803	FUOM	-188	L1	2.25546e-10	2.02885e-08
cg18235000	ENSG00000120899	PTK2B	796167	R13	2.36086e-10	2.04126e-08
cg22461835	ENSG00000120899	PTK2B	445632	R9	2.36086e-10	2.04126e-08
cg25399743	ENSG00000120899	PTK2B	-31268	L3	2.36086e-10	2.04126e-08
cg26268277	ENSG00000120899	PTK2B	796117	R13	2.36086e-10	2.04126e-08
cg04046669	ENSG00000268812	AC004264.1	165986	R7	2.39335e-10	2.04126e-08
cg04193415	ENSG00000268812	AC004264.1	-75	L1	2.39335e-10	2.04126e-08
cg14509403	ENSG00000268812	AC004264.1	165911	R7	2.39335e-10	2.04126e-08
cg00716083	ENSG00000163823	CCR1	-256750	L8	2.68224e-10	2.13949e-08
cg03933131	ENSG00000163823	CCR1	-256679	L8	2.68224e-10	2.13949e-08
cg08111922	ENSG00000166428	PLD4	103640	R7	2.68224e-10	2.13949e-08
cg14152268	ENSG00000166428	PLD4	103621	R7	2.68224e-10	2.13949e-08
cg17527798	ENSG00000163823	CCR1	-256600	L8	2.68224e-10	2.13949e-08
cg19828516	ENSG00000166428	PLD4	-127727	L5	2.68224e-10	2.13949e-08
cg23985941	ENSG00000166428	PLD4	124503	R9	2.68224e-10	2.13949e-08
cg27314002	ENSG00000163823	CCR1	-256715	L8	2.68224e-10	2.13949e-08
cg12863545	ENSG00000185156	MFSD6L	-166469	L4	2.7315e-10	2.13949e-08
cg14615768	ENSG00000185156	MFSD6L	-221426	L6	2.7315e-10	2.13949e-08
cg25399743	ENSG00000279302	AC013643.3	210532	R6	2.7315e-10	2.13949e-08
cg26998044	ENSG00000185156	MFSD6L	-166488	L4	2.7315e-10	2.13949e-08
cg09578475	ENSG00000198028	ZNF560	103493	R3	3.40808e-10	2.6514e-08
cg02510853	ENSG00000006327	TNFRSF12A	36737	R7	3.48954e-10	2.69655e-08
cg06828505	ENSG00000144834	TAGLN3	139603	R2	3.58538e-10	2.73391e-08
cg19148281	ENSG00000144834	TAGLN3	139611	R2	3.58538e-10	2.73391e-08
cg02238178	ENSG00000100055	CYTH4	132096	R6	3.92424e-10	2.81348e-08
cg12335447	ENSG00000100055	CYTH4	131950	R6	3.92424e-10	2.81348e-08
cg18072282	ENSG00000100055	CYTH4	-264843	L10	3.92424e-10	2.81348e-08
cg25315362	ENSG00000172020	GAP43	-724238	L4	4.03144e-10	2.81348e-08
cg03611487	ENSG00000279266	AC068860.1	416037	R5	4.03182e-10	2.81348e-08
cg05812089	ENSG00000279266	AC068860.1	416626	R5	4.03182e-10	2.81348e-08
cg06340987	ENSG00000279266	AC068860.1	-25683	L2	4.03182e-10	2.81348e-08
cg07189401	ENSG00000279266	AC068860.1	416941	R5	4.03182e-10	2.81348e-08
cg09723979	ENSG00000279266	AC068860.1	417026	R5	4.03182e-10	2.81348e-08
cg18052274	ENSG00000279266	AC068860.1	416116	R5	4.03182e-10	2.81348e-08
cg20129082	ENSG00000279266	AC068860.1	417124	R5	4.03182e-10	2.81348e-08
cg23501051	ENSG00000279266	AC068860.1	416362	R5	4.03182e-10	2.81348e-08
cg24565274	ENSG00000279266	AC068860.1	417021	R5	4.03182e-10	2.81348e-08
cg25451249	ENSG00000279266	AC068860.1	417033	R5	4.03182e-10	2.81348e-08
cg13696490	ENSG00000169313	P2RY12	-385405	L10	4.10509e-10	2.84735e-08
cg01681881	ENSG00000149131	SERPING1	-25094	L2	4.49164e-10	3.06016e-08
cg03773647	ENSG00000149131	SERPING1	-35622	L4	4.49164e-10	3.06016e-08
cg22705929	ENSG00000149131	SERPING1	-35647	L4	4.49164e-10	3.06016e-08
cg06804210	ENSG00000172116	CD8B	5512	R1	4.69798e-10	3.14492e-08
cg12606911	ENSG00000172116	CD8B	5834	R1	4.69798e-10	3.14492e-08
cg19410791	ENSG00000172116	CD8B	5460	R1	4.69798e-10	3.14492e-08
cg03693105	ENSG00000127377	CRYGN	17579	R2	4.91356e-10	3.23284e-08
cg05149307	ENSG00000089060	SLC8B1	162491	R10	4.91356e-10	3.23284e-08
cg15792158	ENSG00000089060	SLC8B1	162478	R10	4.91356e-10	3.23284e-08
cg02487233	ENSG00000271856	LINC01215	33979	R1	4.97962e-10	3.25769e-08
cg10011232	ENSG00000105696	TMEM59L	63289	R7	5.32615e-10	3.40696e-08
cg19907305	ENSG00000105696	TMEM59L	-170268	L5	5.32615e-10	3.40696e-08
cg22038059	ENSG00000105696	TMEM59L	18896	R2	5.32615e-10	3.40696e-08
cg23950724	ENSG00000057294	PKP2	-543401	L6	5.32615e-10	3.40696e-08
cg19591056	ENSG00000233355	CHRM3-AS2	-321557	L7	5.59334e-10	3.55811e-08
cg07102229	ENSG00000139211	AMIGO2	249530	R3	5.67023e-10	3.5872e-08
cg23246821	ENSG00000047457	CP	-155956	L7	5.98233e-10	3.76397e-08
cg06571407	ENSG00000101017	CD40	86	L1	6.96036e-10	4.28564e-08
cg19785066	ENSG00000101017	CD40	254	L1	6.96036e-10	4.28564e-08
cg22232207	ENSG00000101017	CD40	84	L1	6.96036e-10	4.28564e-08
cg25239996	ENSG00000101017	CD40	142	L1	6.96036e-10	4.28564e-08
cg02802590	ENSG00000158050	DUSP2	-179370	L9	7.67448e-10	4.65073e-08
cg17932631	ENSG00000158050	DUSP2	-179682	L9	7.67448e-10	4.65073e-08
cg24161793	ENSG00000158050	DUSP2	-179583	L9	7.67448e-10	4.65073e-08
cg01785359	ENSG00000169495	HTRA4	74092	R2	9.82679e-10	5.74344e-08
cg08827307	ENSG00000169495	HTRA4	-118831	L4	9.82679e-10	5.74344e-08
cg11199639	ENSG00000169495	HTRA4	-325928	L7	9.82679e-10	5.74344e-08
cg14742937	ENSG00000169495	HTRA4	-325914	L7	9.82679e-10	5.74344e-08
cg19659741	ENSG00000169495	HTRA4	-325916	L7	9.82679e-10	5.74344e-08
cg22848598	ENSG00000169495	HTRA4	-118843	L4	9.82679e-10	5.74344e-08
cg26394257	ENSG00000169495	HTRA4	-118810	L4	9.82679e-10	5.74344e-08
cg15321211	ENSG00000165731	RET	-279715	L8	1.01823e-09	5.92119e-08
cg16831889	ENSG00000104043	ATP8B4	-83036	L4	1.08291e-09	6.26563e-08
cg15478441	ENSG00000087266	SH3BP2	36415	R1	1.10211e-09	6.34485e-08
cg00306721	ENSG00000162231	NXF1	82113	R10	1.15158e-09	6.56399e-08
cg08496737	ENSG00000162231	NXF1	-69	L1	1.15158e-09	6.56399e-08
cg19274606	ENSG00000137216	TMEM63B	126397	R5	1.1927e-09	6.76491e-08
cg05656374	ENSG00000183844	FAM3B	-4466	L2	1.26814e-09	7.01987e-08
cg15281283	ENSG00000183844	FAM3B	-4535	L2	1.26814e-09	7.01987e-08
cg16334795	ENSG00000183844	FAM3B	137243	R4	1.26814e-09	7.01987e-08
cg16371860	ENSG00000183844	FAM3B	-151089	L5	1.26814e-09	7.01987e-08
cg26309194	ENSG00000183844	FAM3B	-151198	L5	1.26814e-09	7.01987e-08
cg26758986	ENSG00000054938	CHRDL2	384590	R15	1.38395e-09	7.6243e-08
cg23050361	ENSG00000145864	GABRB2	-366	L2	1.47121e-09	8.06641e-08
cg07102229	ENSG00000258352	AC119044.1	309321	R5	1.64034e-09	8.95113e-08
cg03852670	ENSG00000074966	TXK	-348729	L4	1.67642e-09	9.06211e-08
cg18074184	ENSG00000074966	TXK	-348822	L4	1.67642e-09	9.06211e-08
cg00499822	ENSG00000277288	C10orf142	-91453	L2	1.68759e-09	9.07985e-08
cg02043679	ENSG00000134955	SLC37A2	165121	R4	1.75083e-09	9.28986e-08
cg11537406	ENSG00000134955	SLC37A2	337	L1	1.75083e-09	9.28986e-08
cg19433435	ENSG00000134955	SLC37A2	-406381	L10	1.75083e-09	9.28986e-08
cg07594531	ENSG00000188910	GJB3	21487	R3	1.82844e-09	9.65719e-08
cg26456997	ENSG00000104833	TUBB4A	12159	R1	2.01116e-09	1.05257e-07
cg26597727	ENSG00000104833	TUBB4A	12266	R1	2.01116e-09	1.05257e-07
cg24093411	ENSG00000081059	TCF7	719	L1	2.02864e-09	1.05691e-07
cg03890691	ENSG00000102879	CORO1A	170531	R13	2.09999e-09	1.08916e-07
cg10436410	ENSG00000135272	MDFIC	219	L1	2.19263e-09	1.12179e-07
cg16886175	ENSG00000135272	MDFIC	144	L1	2.19263e-09	1.12179e-07
cg23468130	ENSG00000135272	MDFIC	147	L1	2.19263e-09	1.12179e-07
cg24467349	ENSG00000184371	CSF1	198027	R8	2.21163e-09	1.12179e-07
cg25210835	ENSG00000184371	CSF1	198034	R8	2.21163e-09	1.12179e-07
cg04582938	ENSG00000180549	FUT7	-43966	L10	2.28923e-09	1.15101e-07
cg14006318	ENSG00000180549	FUT7	-44001	L10	2.28923e-09	1.15101e-07
cg13563728	ENSG00000106785	TRIM14	-137537	L5	2.30905e-09	1.15593e-07
cg15832662	ENSG00000188070	C11orf95	78925	R2	2.36949e-09	1.17114e-07
cg13495205	ENSG00000196581	AJAP1	757	L1	2.38998e-09	1.17114e-07
cg17445812	ENSG00000168016	TRANK1	-215	L1	2.38998e-09	1.17114e-07
cg04154290	ENSG00000225675	LINC01771	0	L1	2.40468e-09	1.17114e-07
cg26191586	ENSG00000225675	LINC01771	0	L1	2.40468e-09	1.17114e-07
cg04918402	ENSG00000136490	LIMD2	-17	L2	2.41064e-09	1.17114e-07
cg07836815	ENSG00000136490	LIMD2	0	L1	2.41064e-09	1.17114e-07
cg15832662	ENSG00000133321	RARRES3	-134502	L8	2.43147e-09	1.1763e-07
cg15236866	ENSG00000144355	DLX1	641	L1	2.64969e-09	1.27119e-07
cg19303187	ENSG00000144355	DLX1	-14475	L3	2.64969e-09	1.27119e-07
cg04214573	ENSG00000197142	ACSL5	0	L1	2.78964e-09	1.33278e-07
cg23971170	ENSG00000237463	LRRC52-AS1	119807	R2	2.8378e-09	1.33915e-07
cg04918402	ENSG00000279369	AC046185.3	0	L1	2.83787e-09	1.33915e-07
cg07836815	ENSG00000279369	AC046185.3	0	R1	2.83787e-09	1.33915e-07
cg09143195	ENSG00000165966	PDZRN4	496347	R3	2.86229e-09	1.34516e-07
cg00403498	ENSG00000224389	C4B	-116727	L8	2.96202e-09	1.37519e-07
cg17161421	ENSG00000224389	C4B	-116881	L8	2.96202e-09	1.37519e-07
cg21037008	ENSG00000224389	C4B	-116743	L8	2.96202e-09	1.37519e-07
cg01878435	ENSG00000180353	HCLS1	-394443	L7	3.09145e-09	1.42952e-07
cg02154252	ENSG00000137965	IFI44	-342768	L4	3.25403e-09	1.48678e-07
cg07219769	ENSG00000100092	SH3BP1	-19328	L5	3.25403e-09	1.48678e-07
cg18072282	ENSG00000100092	SH3BP1	54467	R2	3.25403e-09	1.48678e-07
cg07332002	ENSG00000186715	MST1L	-151367	L10	3.76117e-09	1.70881e-07
cg06549607	ENSG00000279965	AL390755.1	335201	R8	3.76966e-09	1.70881e-07
cg10735632	ENSG00000119147	C2orf40	0	L1	4.09455e-09	1.82731e-07
cg14535980	ENSG00000119147	C2orf40	0	L1	4.09455e-09	1.82731e-07
cg21838979	ENSG00000119147	C2orf40	0	L1	4.09455e-09	1.82731e-07
cg22454769	ENSG00000119147	C2orf40	663934	R4	4.09455e-09	1.82731e-07
cg15323528	ENSG00000198246	SLC29A3	-15246	L2	4.16459e-09	1.84427e-07
cg24331301	ENSG00000198246	SLC29A3	-15196	L2	4.16459e-09	1.84427e-07
cg18123344	ENSG00000152128	TMEM163	887273	R6	4.45659e-09	1.95107e-07
cg18424208	ENSG00000182578	CSF1R	-53401	L3	4.45659e-09	1.95107e-07
cg18984282	ENSG00000152128	TMEM163	887156	R6	4.45659e-09	1.95107e-07
cg00716083	ENSG00000160791	CCR5	-88857	L4	4.6491e-09	1.99941e-07
cg03933131	ENSG00000160791	CCR5	-88786	L4	4.6491e-09	1.99941e-07
cg17527798	ENSG00000160791	CCR5	-88707	L4	4.6491e-09	1.99941e-07
cg27314002	ENSG00000160791	CCR5	-88822	L4	4.6491e-09	1.99941e-07
cg06315974	ENSG00000160712	IL6R	-158785	L9	4.68856e-09	1.99941e-07
cg13392022	ENSG00000160712	IL6R	-158766	L9	4.68856e-09	1.99941e-07
cg16013543	ENSG00000160712	IL6R	77426	R5	4.68856e-09	1.99941e-07
cg09601923	ENSG00000167851	CD300A	192335	R7	4.84968e-09	2.03793e-07
cg16709232	ENSG00000167851	CD300A	140382	R5	4.84968e-09	2.03793e-07
cg17562433	ENSG00000167851	CD300A	192381	R7	4.84968e-09	2.03793e-07
cg18944047	ENSG00000167851	CD300A	140393	R5	4.84968e-09	2.03793e-07
cg10973881	ENSG00000163154	TNFAIP8L2	-16463	L4	5.27638e-09	2.20117e-07
cg13899718	ENSG00000163154	TNFAIP8L2	181291	R13	5.27638e-09	2.20117e-07
cg26955383	ENSG00000273108	AL121929.2	149714	R6	5.47352e-09	2.27516e-07
cg02558026	ENSG00000150281	CTF1	3353	R4	5.59656e-09	2.30139e-07
cg18637459	ENSG00000174600	CMKLR1	-258897	L6	5.59656e-09	2.30139e-07
cg27333706	ENSG00000009790	TRAF3IP3	327373	R8	5.59656e-09	2.30139e-07
cg02487233	ENSG00000240423	LINC00636	-162932	L3	5.61762e-09	2.30183e-07
cg07380095	ENSG00000198729	PPP1R14C	-349004	L6	5.83674e-09	2.34482e-07
cg25858249	ENSG00000198729	PPP1R14C	-348956	L6	5.83674e-09	2.34482e-07
cg03397307	ENSG00000111218	PRMT8	-159283	L4	5.88548e-09	2.34482e-07
cg05972871	ENSG00000111218	PRMT8	-159304	L4	5.88548e-09	2.34482e-07
cg08192350	ENSG00000111218	PRMT8	-159277	L4	5.88548e-09	2.34482e-07
cg16133088	ENSG00000111218	PRMT8	-159288	L4	5.88548e-09	2.34482e-07
cg21723903	ENSG00000111218	PRMT8	-159435	L4	5.88548e-09	2.34482e-07
cg26955987	ENSG00000111218	PRMT8	-159317	L4	5.88548e-09	2.34482e-07
cg00208967	ENSG00000130813	C19orf66	148872	R6	6.08692e-09	2.41672e-07
cg23405575	ENSG00000196639	HRH1	144496	R2	6.13819e-09	2.4287e-07
cg00716083	ENSG00000223552	AC098613.1	-58004	L3	6.50902e-09	2.51158e-07
cg03933131	ENSG00000223552	AC098613.1	-57933	L3	6.50902e-09	2.51158e-07
cg17527798	ENSG00000223552	AC098613.1	-57854	L3	6.50902e-09	2.51158e-07
cg27314002	ENSG00000223552	AC098613.1	-57969	L3	6.50902e-09	2.51158e-07
cg14301048	ENSG00000100302	RASD2	-93023	L4	6.50903e-09	2.51158e-07
cg17347063	ENSG00000100302	RASD2	-92974	L4	6.50903e-09	2.51158e-07
cg00065048	ENSG00000126709	IFI6	30536	R3	6.61893e-09	2.51158e-07
cg05349245	ENSG00000137463	MGARP	-159	L2	6.61893e-09	2.51158e-07
cg13448978	ENSG00000126709	IFI6	30777	R3	6.61893e-09	2.51158e-07
cg14727777	ENSG00000137463	MGARP	-272	L2	6.61893e-09	2.51158e-07
cg23860422	ENSG00000137463	MGARP	-157	L2	6.61893e-09	2.51158e-07
cg03852670	ENSG00000182223	ZAR1	7270	R1	6.63124e-09	2.51158e-07
cg18074184	ENSG00000182223	ZAR1	7177	R1	6.63124e-09	2.51158e-07
cg20257553	ENSG00000054219	LY75	-158194	L2	7.01793e-09	2.64932e-07
cg03020208	ENSG00000135472	FAIM2	-56961	L6	7.25625e-09	2.6693e-07
cg04669574	ENSG00000135472	FAIM2	0	L1	7.25625e-09	2.6693e-07
cg06947913	ENSG00000135472	FAIM2	0	L1	7.25625e-09	2.6693e-07
cg18486102	ENSG00000135472	FAIM2	0	L1	7.25625e-09	2.6693e-07
cg26328335	ENSG00000135472	FAIM2	-56839	L6	7.25625e-09	2.6693e-07
cg08617160	ENSG00000197540	GZMM	198720	R11	7.25632e-09	2.6693e-07
cg13777292	ENSG00000197540	GZMM	47613	R4	7.25632e-09	2.6693e-07
cg14887613	ENSG00000197540	GZMM	198578	R11	7.25632e-09	2.6693e-07
cg07844977	ENSG00000170542	SERPINB9	-155	L1	7.37844e-09	2.697e-07
cg22336806	ENSG00000170542	SERPINB9	-160	L1	7.37844e-09	2.697e-07
cg10425361	ENSG00000115758	ODC1	358762	R6	7.50257e-09	2.72506e-07
cg18555117	ENSG00000125378	BMP4	796051	R7	7.50257e-09	2.72506e-07
cg00609630	ENSG00000130783	CCDC62	219	L1	7.75693e-09	2.79979e-07
cg14127396	ENSG00000130783	CCDC62	130	L1	7.75693e-09	2.79979e-07
cg05995220	ENSG00000132819	RBM38	1452	R1	7.88723e-09	2.82908e-07
cg26453670	ENSG00000132819	RBM38	397	R1	7.88723e-09	2.82908e-07
cg01485548	ENSG00000099308	MAST3	-21818	L3	8.22235e-09	2.92198e-07
cg04782470	ENSG00000099308	MAST3	179	R1	8.22235e-09	2.92198e-07
cg17801983	ENSG00000099308	MAST3	-74096	L7	8.22235e-09	2.92198e-07
cg15615793	ENSG00000241644	INMT	14956	R1	8.29101e-09	2.92359e-07
cg01889237	ENSG00000027697	IFNGR1	-276036	L2	8.43002e-09	2.92359e-07
cg03431846	ENSG00000100918	REC8	0	L1	8.43002e-09	2.92359e-07
cg07516252	ENSG00000100918	REC8	0	L1	8.43002e-09	2.92359e-07
cg16425038	ENSG00000100918	REC8	0	L1	8.43002e-09	2.92359e-07
cg18556834	ENSG00000100918	REC8	0	L1	8.43002e-09	2.92359e-07
cg18628371	ENSG00000100918	REC8	0	L1	8.43002e-09	2.92359e-07
cg19989295	ENSG00000100918	REC8	0	L1	8.43002e-09	2.92359e-07
cg24337786	ENSG00000267291	AC008649.1	-16337	L2	8.47175e-09	2.92924e-07
cg01055562	ENSG00000228058	LINC01736	-634776	L8	9.0836e-09	3.13139e-07
cg04569429	ENSG00000002834	LASP1	1485	L1	9.70657e-09	3.32623e-07
cg05766251	ENSG00000002834	LASP1	1350	L1	9.70657e-09	3.32623e-07
cg02325250	ENSG00000197208	SLC22A4	220796	R9	1.00332e-08	3.37494e-07
cg04518342	ENSG00000197208	SLC22A4	36979	R2	1.00332e-08	3.37494e-07
cg26369418	ENSG00000197208	SLC22A4	220733	R9	1.00332e-08	3.37494e-07
cg05031016	ENSG00000092295	TGM1	-70514	L8	1.02005e-08	3.37494e-07
cg05351785	ENSG00000092295	TGM1	-94	L1	1.02005e-08	3.37494e-07
cg12265829	ENSG00000092295	TGM1	-70383	L8	1.02005e-08	3.37494e-07
cg13631572	ENSG00000092295	TGM1	-70264	L8	1.02005e-08	3.37494e-07
cg14287235	ENSG00000092295	TGM1	-70700	L9	1.02005e-08	3.37494e-07
cg16215203	ENSG00000092295	TGM1	-70278	L8	1.02005e-08	3.37494e-07
cg19646112	ENSG00000092295	TGM1	-70703	L9	1.02005e-08	3.37494e-07
cg23179456	ENSG00000092295	TGM1	-70234	L8	1.02005e-08	3.37494e-07
cg25556905	ENSG00000092295	TGM1	-70286	L8	1.02005e-08	3.37494e-07
cg14117138	ENSG00000268460	AC006262.1	-81990	L7	1.05345e-08	3.45567e-07
cg15229275	ENSG00000268460	AC006262.1	-81959	L7	1.05345e-08	3.45567e-07
cg19310908	ENSG00000268460	AC006262.1	-81969	L7	1.05345e-08	3.45567e-07
cg02571816	ENSG00000099337	KCNK6	63105	R4	1.09873e-08	3.57367e-07
cg09515953	ENSG00000099337	KCNK6	63128	R4	1.09873e-08	3.57367e-07
cg22557662	ENSG00000099337	KCNK6	63109	R4	1.09873e-08	3.57367e-07
cg01388757	ENSG00000281162	LINC01127	487321	R5	1.117e-08	3.5925e-07
cg04415270	ENSG00000281162	LINC01127	487314	R5	1.117e-08	3.5925e-07
cg14325025	ENSG00000281162	LINC01127	-4525	L2	1.117e-08	3.5925e-07
cg27255239	ENSG00000281162	LINC01127	486860	R5	1.117e-08	3.5925e-07
cg07644368	ENSG00000268223	ARL14EPL	215234	R5	1.15728e-08	3.71168e-07
cg24337786	ENSG00000182472	CAPN12	112153	R4	1.16397e-08	3.72278e-07
cg23246821	ENSG00000169903	TM4SF4	96186	R5	1.22282e-08	3.86819e-07
cg04474049	ENSG00000105974	CAV1	520	L1	1.22288e-08	3.86819e-07
cg20897119	ENSG00000105974	CAV1	631	L1	1.22288e-08	3.86819e-07
cg26145959	ENSG00000146232	NFKBIE	-76731	L5	1.22288e-08	3.86819e-07
cg10011232	ENSG00000105655	ISYNA1	-105837	L8	1.26374e-08	3.9758e-07
cg02493602	ENSG00000150687	PRSS23	118403	R3	1.27416e-08	3.9758e-07
cg14883291	ENSG00000150687	PRSS23	118338	R3	1.27416e-08	3.9758e-07
cg16404106	ENSG00000150687	PRSS23	416476	R7	1.27416e-08	3.9758e-07
cg23214764	ENSG00000150687	PRSS23	0	L1	1.27416e-08	3.9758e-07
cg19906926	ENSG00000174123	TLR10	-261205	L7	1.28467e-08	3.99775e-07
cg11626007	ENSG00000124145	SDC4	210092	R10	1.32753e-08	4.10893e-07
cg12798097	ENSG00000124145	SDC4	-57193	L4	1.32753e-08	4.10893e-07
cg04315771	ENSG00000161652	IZUMO2	221854	R10	1.35055e-08	4.1357e-07
cg06512885	ENSG00000161652	IZUMO2	-255737	L10	1.35055e-08	4.1357e-07
cg08201854	ENSG00000161652	IZUMO2	-255675	L10	1.35055e-08	4.1357e-07
cg26522743	ENSG00000161652	IZUMO2	-255292	L10	1.35055e-08	4.1357e-07
cg04918402	ENSG00000198909	MAP3K3	-4886	L3	1.38307e-08	4.20176e-07
cg07836815	ENSG00000198909	MAP3K3	-4851	L2	1.38307e-08	4.20176e-07
cg13607226	ENSG00000136848	DAB2IP	66635	R2	1.38307e-08	4.20176e-07
cg08551725	ENSG00000223813	AC007255.1	-426489	L8	1.40014e-08	4.2202e-07
cg10113101	ENSG00000223813	AC007255.1	-426456	L8	1.40014e-08	4.2202e-07
cg11855325	ENSG00000223813	AC007255.1	-426430	L8	1.40014e-08	4.2202e-07
cg07219769	ENSG00000100065	CARD10	-155905	L10	1.41747e-08	4.25019e-07
cg18072282	ENSG00000100065	CARD10	-60642	L4	1.41747e-08	4.25019e-07
cg07874353	ENSG00000242258	LINC00996	55406	R2	1.45854e-08	4.35067e-07
cg08450280	ENSG00000242258	LINC00996	28807	R1	1.45854e-08	4.35067e-07
cg05215748	ENSG00000132530	XAF1	-219771	L9	1.52572e-08	4.52761e-07
cg10182697	ENSG00000151650	VENTX	451000	R10	1.52572e-08	4.52761e-07
cg16903782	ENSG00000135426	TESPA1	-107	L1	1.55084e-08	4.57856e-07
cg19219778	ENSG00000135426	TESPA1	-91	L1	1.55084e-08	4.57856e-07
cg07102229	ENSG00000179715	PCED1B	253426	R4	1.58928e-08	4.68004e-07
cg14120784	ENSG00000086730	LAT2	-223292	L4	1.61541e-08	4.74487e-07
cg00403498	ENSG00000213654	GPSM3	38618	R10	1.68259e-08	4.83127e-07
cg11747349	ENSG00000213654	GPSM3	-1252	L2	1.68259e-08	4.83127e-07
cg12401918	ENSG00000213654	GPSM3	-1422	L2	1.68259e-08	4.83127e-07
cg16513215	ENSG00000213654	GPSM3	-1287	L2	1.68259e-08	4.83127e-07
cg17161421	ENSG00000213654	GPSM3	38464	R10	1.68259e-08	4.83127e-07
cg18689504	ENSG00000213654	GPSM3	-1284	L2	1.68259e-08	4.83127e-07
cg19732154	ENSG00000213654	GPSM3	-1257	L2	1.68259e-08	4.83127e-07
cg21037008	ENSG00000213654	GPSM3	38602	R10	1.68259e-08	4.83127e-07
cg26301953	ENSG00000213654	GPSM3	-1202	L2	1.68259e-08	4.83127e-07
cg11599830	ENSG00000167552	TUBA1A	73609	R3	1.78122e-08	5.08906e-07
cg21747160	ENSG00000167552	TUBA1A	73595	R3	1.78122e-08	5.08906e-07
cg09829636	ENSG00000166126	AMN	412135	R9	1.79574e-08	5.10522e-07
cg24165760	ENSG00000166126	AMN	145602	R2	1.79574e-08	5.10522e-07
cg27118825	ENSG00000170608	FOXA3	48497	R2	1.83617e-08	5.2073e-07
cg03630088	ENSG00000182022	CHST15	115656	R4	1.88543e-08	5.33388e-07
cg11911305	ENSG00000280087	AC011481.4	-10698	L3	1.93138e-08	5.45047e-07
cg11911305	ENSG00000224916	APOC4-APOC2	16569	R2	1.94041e-08	5.46256e-07
cg04111071	ENSG00000105855	ITGB8	557024	R10	1.99555e-08	5.5769e-07
cg06896909	ENSG00000105855	ITGB8	557026	R10	1.99555e-08	5.5769e-07
cg24704593	ENSG00000105855	ITGB8	113145	R3	1.99555e-08	5.5769e-07
cg05164933	ENSG00000121210	TMEM131L	-152554	L7	2.04464e-08	5.67276e-07
cg23121156	ENSG00000121210	TMEM131L	-152557	L7	2.04464e-08	5.67276e-07
cg24968721	ENSG00000121210	TMEM131L	-153756	L7	2.04464e-08	5.67276e-07
cg13607226	ENSG00000095303	PTGS1	870108	R13	2.07801e-08	5.75148e-07
cg14923289	ENSG00000170915	PAQR8	-263099	L7	2.18131e-08	6.01246e-07
cg05200540	ENSG00000202569	MIR146B	210414	R7	2.19318e-08	6.01246e-07
cg16657244	ENSG00000202569	MIR146B	284675	R8	2.19318e-08	6.01246e-07
cg24362923	ENSG00000202569	MIR146B	210406	R7	2.19318e-08	6.01246e-07
cg07652237	ENSG00000231690	LINC00574	64924	R7	2.24165e-08	6.13073e-07
cg11563844	ENSG00000133116	KL	-140026	L3	2.38379e-08	6.48863e-07
cg17806623	ENSG00000133116	KL	557	L1	2.38379e-08	6.48863e-07
cg02743878	ENSG00000073737	DHRS9	0	L1	2.44209e-08	6.61606e-07
cg08358392	ENSG00000164483	SAMD3	126048	R2	2.44209e-08	6.61606e-07
cg19097322	ENSG00000188580	NKAIN2	1024731	R6	2.46183e-08	6.65388e-07
cg01485548	ENSG00000096996	IL12RB1	-74566	L5	2.50179e-08	6.71458e-07
cg04782470	ENSG00000096996	IL12RB1	0	L1	2.50179e-08	6.71458e-07
cg17801983	ENSG00000096996	IL12RB1	-126844	L9	2.50179e-08	6.71458e-07
cg19643921	ENSG00000105227	PRX	-277834	L10	2.54236e-08	6.79182e-07
cg22046408	ENSG00000105227	PRX	-186891	L9	2.54236e-08	6.79182e-07
cg12117658	ENSG00000229590	MSX2P1	-171132	L10	2.56462e-08	6.83542e-07
cg09179845	ENSG00000112936	C7	0	L1	2.60443e-08	6.89365e-07
cg14120784	ENSG00000158517	NCF1	320833	R7	2.60443e-08	6.89365e-07
cg15130459	ENSG00000112936	C7	75124	R2	2.60443e-08	6.89365e-07
cg03882382	ENSG00000171236	LRG1	-16	L2	2.64662e-08	6.94149e-07
cg08692006	ENSG00000171236	LRG1	-99943	L5	2.64662e-08	6.94149e-07
cg11654922	ENSG00000171236	LRG1	-99874	L5	2.64662e-08	6.94149e-07
cg15231794	ENSG00000171236	LRG1	-99795	L5	2.64662e-08	6.94149e-07
cg12024969	ENSG00000141968	VAV1	4695	R1	2.73299e-08	7.1033e-07
cg14794041	ENSG00000141968	VAV1	4558	R1	2.73299e-08	7.1033e-07
cg26456997	ENSG00000141968	VAV1	290548	R16	2.73299e-08	7.1033e-07
cg26597727	ENSG00000141968	VAV1	290655	R16	2.73299e-08	7.1033e-07
cg10727171	ENSG00000151322	NPAS3	0	L1	2.77719e-08	7.20194e-07
cg01782826	ENSG00000198821	CD247	-111110	L5	2.82209e-08	7.28555e-07
cg12336540	ENSG00000198821	CD247	-111145	L5	2.82209e-08	7.28555e-07
cg11108890	ENSG00000042493	CAPG	-165915	L8	3.10662e-08	7.95953e-07
cg16719560	ENSG00000042493	CAPG	-165865	L8	3.10662e-08	7.95953e-07
cg19513321	ENSG00000042493	CAPG	-165876	L8	3.10662e-08	7.95953e-07
cg03321553	ENSG00000062524	LTK	-148	L1	3.13155e-08	7.95953e-07
cg06891458	ENSG00000062524	LTK	-145857	L6	3.13155e-08	7.95953e-07
cg07621749	ENSG00000062524	LTK	-55	L1	3.13155e-08	7.95953e-07
cg25298161	ENSG00000062524	LTK	-49	L1	3.13155e-08	7.95953e-07
cg27261050	ENSG00000250208	FZD10-AS1	-174805	L5	3.2075e-08	8.13461e-07
cg06512885	ENSG00000131401	NAPSB	-74165	L6	3.23321e-08	8.14599e-07
cg08201854	ENSG00000131401	NAPSB	-74103	L6	3.23321e-08	8.14599e-07
cg26522743	ENSG00000131401	NAPSB	-73720	L6	3.23321e-08	8.14599e-07
cg13495205	ENSG00000116254	CHD5	1447812	R8	3.28522e-08	8.25897e-07
cg15236866	ENSG00000115844	DLX2	15339	R1	3.40433e-08	8.5212e-07
cg19303187	ENSG00000115844	DLX2	-1252	L2	3.40433e-08	8.5212e-07
cg10426370	ENSG00000145649	GZMA	116013	R6	3.47377e-08	8.67614e-07
cg24828620	ENSG00000185811	IKZF1	210759	R5	3.58617e-08	8.93748e-07
cg02780919	ENSG00000175352	NRIP3	-711	L2	3.67277e-08	9.09426e-07
cg09997546	ENSG00000175352	NRIP3	70648	R6	3.67277e-08	9.09426e-07
cg27072996	ENSG00000099864	PALM	-74305	L7	3.67277e-08	9.09426e-07
cg06247837	ENSG00000161405	IKZF3	93834	R8	3.82163e-08	9.44254e-07
cg02238178	ENSG00000278195	SSTR3	54306	R3	3.85033e-08	9.47279e-07
cg12335447	ENSG00000278195	SSTR3	54160	R3	3.85033e-08	9.47279e-07
cg12080566	ENSG00000115363	EVA1A	-1383	L1	3.91373e-08	9.58781e-07
cg20706778	ENSG00000115363	EVA1A	-1273	L1	3.91373e-08	9.58781e-07
cg02871659	ENSG00000127561	SYNGR3	25596	R10	4.10443e-08	1.00124e-06
cg27190967	ENSG00000127561	SYNGR3	268	R1	4.10443e-08	1.00124e-06
cg12348202	ENSG00000233038	AC011899.2	-725319	L6	4.16997e-08	1.01508e-06
cg27274542	ENSG00000124224	PPP4R1L	-383172	L9	4.23653e-08	1.0291e-06
cg25399743	ENSG00000253875	AC013643.2	242676	R9	4.27434e-08	1.0306e-06
cg05200540	ENSG00000107859	PITX3	4088	R1	4.27852e-08	1.0306e-06
cg16657244	ENSG00000107859	PITX3	78349	R2	4.27852e-08	1.0306e-06
cg24362923	ENSG00000107859	PITX3	4080	R1	4.27852e-08	1.0306e-06
cg18454133	ENSG00000092096	SLC22A17	-13748	L3	4.40745e-08	1.05944e-06
cg24257776	ENSG00000160796	NBEAL2	-351	L1	4.51318e-08	1.08236e-06
cg24337786	ENSG00000178934	LGALS7B	171177	R7	4.52158e-08	1.08236e-06
cg23050361	ENSG00000145863	GABRA6	0	L1	4.54892e-08	1.08664e-06
cg04214573	ENSG00000232934	AL157786.1	19722	R1	4.58503e-08	1.093e-06
cg03739573	ENSG00000171724	VAT1L	352919	R5	4.76954e-08	1.1323e-06
cg20807545	ENSG00000171724	VAT1L	352921	R5	4.76954e-08	1.1323e-06
cg18424208	ENSG00000171992	SYNPO	434304	R9	4.80729e-08	1.13891e-06
cg15615793	ENSG00000254959	INMT-MINDY4	69108	R3	4.84064e-08	1.14446e-06
cg03171465	ENSG00000226791	LINC02611	-164446	L4	5.03997e-08	1.18429e-06
cg04787024	ENSG00000226791	LINC02611	-164058	L4	5.03997e-08	1.18429e-06
cg09236434	ENSG00000226791	LINC02611	-164258	L4	5.03997e-08	1.18429e-06
cg08551725	ENSG00000176532	PRR15	-422866	L7	5.07979e-08	1.18638e-06
cg10113101	ENSG00000176532	PRR15	-422833	L7	5.07979e-08	1.18638e-06
cg11855325	ENSG00000176532	PRR15	-422807	L7	5.07979e-08	1.18638e-06
cg13452162	ENSG00000134873	CLDN10	0	L1	5.23909e-08	1.21194e-06
cg18470456	ENSG00000134873	CLDN10	0	L1	5.23909e-08	1.21194e-06
cg12863545	ENSG00000141506	PIK3R5	-106	L2	5.24216e-08	1.21194e-06
cg14615768	ENSG00000141506	PIK3R5	-55063	L4	5.24216e-08	1.21194e-06
cg26998044	ENSG00000141506	PIK3R5	-125	L2	5.24216e-08	1.21194e-06
cg09453760	ENSG00000146666	LINC00525	107442	R2	5.25239e-08	1.21194e-06
cg01420388	ENSG00000116661	FBXO2	0	L1	5.36721e-08	1.23104e-06
cg05796704	ENSG00000116661	FBXO2	0	L1	5.36721e-08	1.23104e-06
cg22697136	ENSG00000116661	FBXO2	0	L1	5.36721e-08	1.23104e-06
cg09645572	ENSG00000075461	CACNG4	663062	R9	5.45196e-08	1.24799e-06
cg13470069	ENSG00000168610	STAT3	157773	R10	5.49516e-08	1.25042e-06
cg15323528	ENSG00000107742	SPOCK2	662362	R10	5.49516e-08	1.25042e-06
cg24331301	ENSG00000107742	SPOCK2	662412	R10	5.49516e-08	1.25042e-06
cg15832662	ENSG00000176485	PLA2G16	-64081	L6	5.62605e-08	1.27768e-06
cg05743713	ENSG00000175505	CLCF1	246397	R10	5.67035e-08	1.28268e-06
cg09993857	ENSG00000175505	CLCF1	245519	R10	5.67035e-08	1.28268e-06
cg09064070	ENSG00000235576	LINC01871	808685	R9	5.71359e-08	1.28772e-06
cg18486150	ENSG00000117298	ECE1	498864	R10	5.71498e-08	1.28772e-06
cg05902884	ENSG00000172578	KLHL6	-270367	L6	5.89694e-08	1.3137e-06
cg20398399	ENSG00000172578	KLHL6	-312	L1	5.89694e-08	1.3137e-06
cg01033299	ENSG00000172819	RARG	3334	R1	5.9433e-08	1.3137e-06
cg08116238	ENSG00000172819	RARG	-66557	L5	5.9433e-08	1.3137e-06
cg08527797	ENSG00000172819	RARG	-103307	L8	5.9433e-08	1.3137e-06
cg11203215	ENSG00000172819	RARG	-66570	L5	5.9433e-08	1.3137e-06
cg03397307	ENSG00000130038	CRACR2A	0	L1	5.99001e-08	1.3137e-06
cg05149307	ENSG00000089127	OAS1	-203043	L8	5.99001e-08	1.3137e-06
cg05972871	ENSG00000130038	CRACR2A	0	L1	5.99001e-08	1.3137e-06
[truncated: 2,752 more rows]

## Sheet: S8
Term	Overlap	P-value	Adjusted P-value	Old P-value	Old Adjusted P-value	Odds Ratio	Combined Score	Genes
[truncated: 49 more rows]

[truncated: 3 more sheets: S9, S10, S11]
